# Supplementary material for: Like mother like daughter: northern elephant seals exhibit fine-scale philopatry
Source: Oecologia. 2025 Dec 10;208(1):13. doi: 10.1007/s00442-025-05846-6 (PMC12695955; doi:10.1007/s00442-025-05846-6)
Supplement: Supplementary file 2 — Supplementary file2 (CSV 19864 KB) [file 442_2025_5846_MOESM2_ESM.csv]

animalID	yearborn	momID	tagsex	tagarea	origtag	resightID	season	date	area	regionID	markobs	markobspos	markadded	markaddedpos	obssex	obsage	pctmolt	comment	markcomment	dead	observer	entrydate	entry	estimated	age
676	2001	0	F	unknown	G1013	4946	2005	2005-01-10	BBN	2			1013	RFF	F	ad			NA	0	P. Morris	2005-01-11	P. Morris	0	4
676	2001	0	F	unknown	G1013	5125	2005	2005-01-15	BBN	2	1013				F	ad			NA	0	P. Morris	2005-01-17	P. Morris	0	4
676	2001	0	F	unknown	G1013	5253	2005	2005-01-18	BBN	2	1013								NA	0	P. Morris	2005-01-19	P. Morris	0	4
676	2001	0	F	unknown	G1013	5377	2005	2005-01-19	BBN	2	1013				F	ad			NA	0	P. Morris	2005-01-21	P. Morris	0	4
676	2001	0	F	unknown	G1013	9507	2005	2005-01-24	BBN	2	1013				F	ad			NA	0	P. Morris	2005-01-28	P. Morris	0	4
676	2001	0	F	unknown	G1013	17406	2005	2005-02-01	BBN	2	1013								NA	0	P. Morris	2005-02-06	P. Morris	0	4
676	2001	0	F	unknown	G1013	21490	2005	2005-04-22	MBB	2	1013	ff					10		NA	0	J. Hassrick	2005-04-22	J. Hassrick	0	4
676	2001	0	F	unknown	G1013	21570	2005	2005-04-22	BBN	2	1013				F	ad	3		NA	0	P. Morris	2005-04-25	P. Morris	0	4
715	2002	0	M	NP	G1665	63528	2002	2002-03-03	NP	3	NA	NA	NA	NA	M	W	NA		NA	0	GIM	NA	NA	0	0
715	2002	0	M	NP	G1665	256885	2002	2002-03-03	NP	3	NA	NA	NA	NA	M	W	NA	NA	NA	0	GIM	2014-02-17	R. Condit	0	0
719	2002	0	M	NNPG2	G1080	63532	2002	2002-02-23	NNPG2	3	NA	NA	NA	NA	M	W	NA	Blood & blubber for C. Debier, ecotoxicology, unknown mom.	NA	0	DN	NA	NA	0	0
719	2002	0	M	NNPG2	G1080	63533	2002	2002-02-23	NNPG2	3	NA	NA	NA	NA	M	W	NA	Blood & blubber for C. Debier, ecotoxicology, unknown mom.	NA	0	DN	NA	NA	0	0
719	2002	0	M	NNPG2	G1080	256886	2002	2002-02-23	NNPG2	3	NA	NA	NA	NA	M	W	NA	NA	NA	0	DN	2014-02-17	R. Condit	0	0
723	2002	0	F	MBB	G1090	63537	2002	2002-03-05	MBB	2	NA	NA	NA	NA	F	W	NA		NA	0	PAM	NA	NA	0	0
723	2002	0	F	MBB	G1090	63538	2002	2002-03-05	MBB	2	NA	NA	NA	NA	F	W	NA		NA	0	PAM	NA	NA	0	0
723	2002	0	F	MBB	G1090	256887	2002	2002-03-05	MBB	2	NA	NA	NA	NA	F	W	NA	NA	NA	0	PAM	2014-02-17	R. Condit	0	0
860	2003	0	F	TS	G1253	63715	2003	2003-03-07	TS	2	NA	NA	NA	NA	F	W	NA	Pup marked 'LA5' in TSW. Mom was very thin to begin with. I think this was the last pup born on the mainland. Was weaned at 2 weeks or less.	NA	0	PAM	NA	NA	0	0
860	2003	0	F	TS	G1253	63716	2003	2003-03-07	TS	2	NA	NA	NA	NA	F	W	NA	Pup marked 'LA5' in TSW. Mom was very thin to begin with. I think this was the last pup born on the mainland. Was weaned at 2 weeks or less.	NA	0	PAM	NA	NA	0	0
860	2003	0	F	TS	G1253	256890	2003	2003-03-07	TS	2	NA	NA	NA	NA	F	W	NA	NA	NA	0	PAM	2014-02-17	R. Condit	0	0
885	2003	0	F	MBB	G1277	63746	2003	2003-03-07	MBB	2	NA	NA	NA	NA	F	W	NA		NA	0	PAM	NA	NA	0	0
885	2003	0	F	MBB	G1277	63747	2003	2003-03-07	MBB	2	NA	NA	NA	NA	F	W	NA		NA	0	PAM	NA	NA	0	0
885	2003	0	F	MBB	G1277	256891	2003	2003-03-07	MBB	2	NA	NA	NA	NA	F	W	NA	NA	NA	0	PAM	2014-02-17	R. Condit	0	0
933	2003	0	F	MBB	G1326	63800	2003	2003-03-09	MBB	2	NA	NA	NA	NA	F	W	NA		NA	0	PAM	NA	NA	0	0
933	2003	0	F	MBB	G1326	256892	2003	2003-03-10	MBB	2	NA	NA	NA	NA	F	W	NA	NA	NA	0	PAM	2014-02-17	R. Condit	0	0
933	2003	0	F	MBB	G1326	20403	2005	2005-04-01	NP	3						2	0		NA	0	P. Morris	2005-04-02	P. Morris	0	2
933	2003	0	F	MBB	G1326	21775	2006	2005-04-25	NP	3						2	100		NA	0	S. Simmons	2005-04-25	S. Simmons	0	3
933	2003	0	F	MBB	G1326	94638	2007	2007-01-19	NP	3	NA	NA	1326	R	NA	NA	NA	NA	NA	0	J. Hassrick	2007-01-20	J. Hassrick	0	4
933	2003	0	F	MBB	G1326	94804	2007	2007-01-21	NP	3	1326	NA	NA	NA	F	ad	NA	NA	NA	0	P. Morris	2007-01-22	P. Morris	0	4
933	2003	0	F	MBB	G1326	94810	2007	2007-01-22	NPG3	3	1326	R	NA	NA	F	ad	NA	Pregnant	NA	0	S. Simmons	2007-01-22	S. Simmons	0	4
933	2003	0	F	MBB	G1326	94947	2007	2007-01-23	NP	3	1326	R	NA	NA	NA	NA	NA	NA	NA	0	N. M. Teutschel	2007-01-23	other	0	4
933	2003	0	F	MBB	G1326	95040	2007	2007-01-23	NP	3	1326	NA	NA	NA	NA	NA	NA	NA	NA	0	J. Hassrick	2007-01-24	J. Hassrick	0	4
933	2003	0	F	MBB	G1326	95063	2007	2007-01-24	NP	3	1326	R	NA	NA	NA	NA	NA	NA	NA	0	A. Allen	2007-01-25	A. Allen	0	4
933	2003	0	F	MBB	G1326	95232	2007	2007-01-26	NP	3	1326	R	NA	NA	NA	NA	NA	NA	NA	0	A. Allen	2007-01-29	A. Allen	0	4
933	2003	0	F	MBB	G1326	95651	2007	2007-02-06	NP	3	1326	R	NA	NA	NA	NA	NA	NA	NA	0	A. Allen	2007-02-08	A. Allen	0	4
933	2003	0	F	MBB	G1326	95739	2007	2007-02-12	NP	3	1326	R	NA	NA	NA	NA	NA	NA	NA	0	A. Allen	2007-02-12	A. Allen	0	4
933	2003	0	F	MBB	G1326	96017	2007	2007-02-17	NP	3	1326	R	NA	NA	F	Ad	NA	NA	NA	0	P. Morris	2007-02-20	P. Morris	0	4
933	2003	0	F	MBB	G1326	96337	2007	2007-02-20	NP	3	1326	R	NA	NA	F	Ad	NA	NA	NA	0	P. Morris	2007-02-28	P. Morris	0	4
933	2003	0	F	MBB	G1326	97214	2007	2007-05-04	BMC	2	1326	R	NA	NA	F	ad	NA	NA	NA	0	N. M. Teutschel	2007-05-11	N. M. Teutschel	0	4
933	2003	0	F	MBB	G1326	112086	2008	2008-02-07	BBN	2	NA	NA	NA	NA	F	Ad	NA	NA	NA	0	P. Morris	2008-02-08	P. Morris	0	5
933	2003	0	F	MBB	G1326	116071	2008	2008-02-12	BBNS	2	NA	NA	NA	NA	F	ad	NA	NA	NA	0	P. Morris	2008-02-20	P. Morris	0	5
933	2003	0	F	MBB	G1326	116072	2008	2008-02-14	BBN	2	NA	NA	NA	NA	F	ad	NA	NA	NA	0	P. Morris	2008-02-20	P. Morris	0	5
933	2003	0	F	MBB	G1326	116132	2008	2008-02-15	BBN	2	NA	NA	NA	NA	F	Ad	NA	NA	NA	0	P. Morris	2008-02-20	P. Morris	0	5
933	2003	0	F	MBB	G1326	116147	2008	2008-02-18	BBN	2	NA	NA	NA	NA	F	Ad	NA	NA	NA	0	P. Morris	2008-02-20	P. Morris	0	5
933	2003	0	F	MBB	G1326	116187	2008	2008-02-20	BBN	2	NA	NA	NA	NA	F	Ad	NA	NA	NA	0	P. Morris	2008-02-22	P. Morris	0	5
933	2003	0	F	MBB	G1326	132670	2009	2009-02-20	BBN	2	NA	NA	NA	NA	F	Ad	NA	NA	NA	0	P. Morris	2009-03-04	P. Morris	0	6
933	2003	0	F	MBB	G1326	132423	2009	2009-02-21	BBN	2	NA	NA	NA	NA	F	ad	NA	thin	NA	0	M. Fowler	2009-02-23	M. Fowler	0	6
933	2003	0	F	MBB	G1326	132783	2009	2009-02-21	BBN	2	NA	NA	NA	NA	F	Ad	NA	NA	NA	0	P. Morris	2009-03-12	P. Morris	0	6
933	2003	0	F	MBB	G1326	132514	2009	2009-02-23	BBN	2	NA	NA	NA	NA	F	ad	NA	NA	NA	0	M. Fowler	2009-02-26	M. Fowler	0	6
933	2003	0	F	MBB	G1326	181719	2010	2010-01-31	MBB	2	1326	R	NA	NA	F	Ad	NA	NA	NA	0	J. Maresh	2010-02-01	A. Pearson	0	7
933	2003	0	F	MBB	G1326	181816	2010	2010-01-31	MBB	2	1326	NA	NA	NA	F	Ad	NA	NA	NA	0	M. Fowler	2010-02-02	A. Pearson	0	7
933	2003	0	F	MBB	G1326	181944	2010	2010-01-31	MBB	2	1326	R	NA	NA	F	Ad	NA	NA	NA	0	C. Champagne	2010-02-02	A. Pearson	0	7
933	2003	0	F	MBB	G1326	193175	2010	2010-02-02	MBB	2	1326	R	NA	NA	F	Ad	NA	NA	NA	0	J. Maresh	2010-02-09	A. Pearson	0	7
933	2003	0	F	MBB	G1326	193194	2010	2010-02-03	MBB	2	1326	R	NA	NA	F	Ad	NA	NA	NA	0	P. Morris	2010-02-10	P. Morris	0	7
933	2003	0	F	MBB	G1326	205448	2012	2011-05-13	TSB	2	NA	NA	1326	LT SIDE (NEW FUR)	FEMALE	NA	100	NA	NA	0	M. Tift	2011-05-15	S. Peterson	0	9
933	2003	0	F	MBB	G1326	205777	2012	2011-05-18	MBBB	2	1326	R	NA	NA	F	ad	100	NA	NA	0	S. Peterson	2011-05-19	S. Peterson	0	9
933	2003	0	F	MBB	G1326	224788	2012	2011-05-18	MBBB	2	NA	NA	1326	NA	F	ad	NA	Satellite-tag, VHF, TDR and PIT tag deployment,	1326 mark was not recorded but most likely was on animal	0	S. Peterson	2011-07-05	S. Peterson	0	9
933	2003	0	F	MBB	G1326	233230	2012	2011-05-18	ANML	1	NA	NA	NA	NA	F	ad	NA	NA	NA	0	S. Peterson	2012-04-20	E. Pickett	0	9
933	2003	0	F	MBB	G1326	224783	2012	2011-05-20	BMC	2	1326	back	NA	NA	F	ad	NA	sat tags	NA	0	C. Goetsch	2011-06-28	C. Goetsch	0	9
933	2003	0	F	MBB	G1326	205842	2012	2011-05-25	MBBB	2	1326	Back	NA	NA	F	ad	100	VHF, sat tag, TDR	NA	0	S. Peterson	2011-05-26	S. Peterson	0	9
933	2003	0	F	MBB	G1326	205873	2012	2011-05-26	MBBB	2	1326	L	NA	NA	F	ad	100	Sat tag, VHF, TDR	NA	0	S. Peterson	2011-05-26	S. Peterson	0	9
933	2003	0	F	MBB	G1326	226242	2012	2012-01-10	NP	3	1326	NA	NA	NA	F	ad	NA	Sat tags/diatoms/just arrived	NA	0	C. Goetsch	2012-01-10	E. Pickett	0	9
933	2003	0	F	MBB	G1326	226275	2012	2012-01-10	NP	3	1326	L	NA	NA	F	ad	NA	NA	NA	0	G. James	2012-01-12	E. Pickett	0	9
933	2003	0	F	MBB	G1326	226305	2012	2012-01-10	NP	3	1326	L	NA	NA	F	ad	NA	just arrived/SAT tags	NA	0	J. Hanaway	2012-01-12	E. Pickett	0	9
933	2003	0	F	MBB	G1326	226311	2012	2012-01-11	NP	3	1326	L	NA	NA	F	ad	NA	NA	NA	0	J. Harley	2012-01-12	E. Pickett	0	9
933	2003	0	F	MBB	G1326	226438	2012	2012-01-11	NP	3	1326	B	NA	NA	F	ad	NA	sat tag	NA	0	S. Fregosi	2012-01-13	E. Pickett	0	9
933	2003	0	F	MBB	G1326	226399	2012	2012-01-12	NP	3	1326	L	NA	NA	F	ad	NA	preg.; sat tag	NA	0	R. Condit	2012-01-12	R. Condit	0	9
933	2003	0	F	MBB	G1326	226580	2012	2012-01-13	NP	3	1326	L	NA	NA	F	ad	NA	NA	NA	0	S. Peterson	2012-01-14	R. Condit	0	9
933	2003	0	F	MBB	G1326	226675	2012	2012-01-14	NP	3	__26	Back	NA	NA	F	Ad	NA	sat tags	NA	0	C. Goetsch	2012-01-16	C. Goetsch	0	9
933	2003	0	F	MBB	G1326	226811	2012	2012-01-15	NP	3	1326	L	NA	NA	F	ad	NA	NA	NA	0	M. Tift	2012-01-17	E. Pickett	0	9
933	2003	0	F	MBB	G1326	226771	2012	2012-01-16	NP	3	1326	L	NA	NA	F	ad	NA	sat tag	NA	0	M. Fowler	2012-01-16	E. Pickett	0	9
933	2003	0	F	MBB	G1326	226858	2012	2012-01-17	NP	3	1326	L	NA	NA	F	ad	NA	sat tags	NA	0	J. Hanaway	2012-01-17	E. Pickett	0	9
933	2003	0	F	MBB	G1326	226902	2012	2012-01-17	NP	3	1326	NA	NA	NA	F	ad	NA	NA	NA	0	J. Harley	2012-01-18	E. Pickett	0	9
933	2003	0	F	MBB	G1326	227008	2012	2012-01-18	NP	3	1326	LB	NA	NA	F	ad	NA	sat tag bling	NA	0	J. Maresh	2012-01-18	E. Pickett	0	9
933	2003	0	F	MBB	G1326	227060	2012	2012-01-18	NP	3	1326	L	NA	NA	F	ad	NA	sat tags	NA	0	J. Harley	2012-01-19	E. Pickett	0	9
933	2003	0	F	MBB	G1326	228344	2012	2012-01-19	NP	3	1326	NA	NA	NA	F	ad	NA	Recovered Sat,TDR,VHF , 1 PIT tag read, 1 PIT tag added	NA	0	S. Peterson	2012-01-30	E. Pickett	0	9
933	2003	0	F	MBB	G1326	232335	2012	2012-01-19	NP	3	NA	NA	NA	NA	F	ad	NA	NA	NA	0	S. Peterson	2012-03-24	E. Pickett	0	9
933	2003	0	F	MBB	G1326	233231	2012	2012-01-19	NP	3	NA	NA	NA	NA	F	ad	NA	NA	NA	0	S. Peterson	2012-04-20	E. Pickett	0	9
933	2003	0	F	MBB	G1326	227221	2012	2012-01-20	NP	3	NA	NA	NA	NA	F	ad	NA	epoxy	NA	0	E. Pickett	2012-01-20	E. Pickett	0	9
933	2003	0	F	MBB	G1326	227323	2012	2012-01-21	NP	3	1326	R	NA	NA	F	ad	NA	NA	NA	0	J. Harley	2012-01-23	E. Pickett	0	9
933	2003	0	F	MBB	G1326	227476	2012	2012-01-21	NP1	3	1326	L	NA	NA	F	ad	NA	NA	NA	0	K. Iida	2012-01-23	E. Pickett	0	9
933	2003	0	F	MBB	G1326	227525	2012	2012-01-22	NP	3	1326	NA	NA	NA	F	ad	NA	NA	NA	0	M. Peterson	2012-01-24	E. Pickett	0	9
933	2003	0	F	MBB	G1326	227585	2012	2012-01-23	NP	3	1326	NA	NA	NA	F	ad	NA	sat patches	NA	0	M. Fowler	2012-01-24	E. Pickett	0	9
933	2003	0	F	MBB	G1326	227690	2012	2012-01-24	NP	3	1326	R	NA	NA	F	ad	NA	NA	NA	0	C. Goetsch	2012-01-24	E. Pickett	0	9
933	2003	0	F	MBB	G1326	227762	2012	2012-01-24	NP	3	1326	R	NA	NA	F	ad	NA	NA	NA	0	K. Iida	2012-01-24	Crocker class	0	9
933	2003	0	F	MBB	G1326	228123	2012	2012-01-27	NP	3	1326	R	NA	NA	F	ad	NA	NA	NA	0	S. Peterson	2012-01-28	E. Pickett	0	9
933	2003	0	F	MBB	G1326	228268	2012	2012-01-28	NP	3	1326	NA	NA	NA	F	ad	NA	recovery	NA	0	J. Harley	2012-01-29	E. Pickett	0	9
933	2003	0	F	MBB	G1326	228327	2012	2012-01-29	NP	3	1326	L	NA	NA	F	ad	NA	sat scar	NA	0	R. Condit	2012-01-30	R. Condit	0	9
933	2003	0	F	MBB	G1326	228434	2012	2012-01-29	NP	3	1326	L,R	NA	NA	F	ad	NA	NA	NA	0	S. Tavoni	2012-01-30	E. Pickett	0	9
933	2003	0	F	MBB	G1326	228400	2012	2012-01-30	NP	3	1326	R	NA	NA	F	ad	NA	NA	NA	0	C. Goetsch	2012-01-30	E. Pickett	0	9
933	2003	0	F	MBB	G1326	228603	2012	2012-01-31	NP	3	1326	L	NA	NA	F	ad	NA	epoxy	NA	0	E. Pickett	2012-02-02	E. Pickett	0	9
933	2003	0	F	MBB	G1326	228845	2012	2012-02-03	NP	3	1326	L	NA	NA	F	ad	NA	female w/ 2 pups (both with tags)	NA	0	C. Louis	2012-02-04	E. Pickett	0	9
933	2003	0	F	MBB	G1326	228944	2012	2012-02-04	NP	3	1326	L	NA	NA	F	ad	NA	sat patches	NA	0	E. Pickett	2012-02-05	E. Pickett	0	9
933	2003	0	F	MBB	G1326	229038	2012	2012-02-05	NP	3	1326	L	NA	NA	F	Ad	NA	NA	NA	0	C. Louis	2012-02-06	E. Pickett	0	9
933	2003	0	F	MBB	G1326	229004	2012	2012-02-05	NP	3	1326	L	NA	NA	F	ad	NA	definite 3 tags; glue patches	NA	0	R. Condit	2012-02-05	R. Condit	0	9
933	2003	0	F	MBB	G1326	231470	2012	2012-02-05	NP	3	1326	NA	NA	NA	F	ad	NA	NA	NA	0	other	2012-03-06	R. Condit	0	9
933	2003	0	F	MBB	G1326	229216	2012	2012-02-07	NP	3	1326	R	NA	NA	F	ad	NA	epoxy	NA	0	E. Pickett	2012-02-07	E. Pickett	0	9
933	2003	0	F	MBB	G1326	229448	2012	2012-02-08	NP	3	1326	R,L	NA	NA	F	ad	NA	NA	NA	0	C. Louis	2012-02-10	E. Pickett	0	9
933	2003	0	F	MBB	G1326	229334	2012	2012-02-08	NP	3	1326	L	NA	NA	F	ad	NA	NA	NA	0	C. Goetsch	2012-02-09	E. Pickett	0	9
933	2003	0	F	MBB	G1326	233539	2012	2012-04-24	MBBB	2	1326	R	NA	NA	F	ad	0	sat patches	NA	0	S. Peterson	2012-04-25	S. Peterson	0	9
933	2003	0	F	MBB	G1326	233597	2012	2012-04-25	BMC	2	1326	NA	NA	NA	F	ad	NA	NA	NA	0	Veronica Johnson	2012-04-25	S. Peterson	0	9
933	2003	0	F	MBB	G1326	234264	2012	2012-04-27	BMC	2	1326	L	NA	NA	F	Ad	0	sat patches	NA	0	C. Goetsch	2012-05-13	C. Goetsch	0	9
933	2003	0	F	MBB	G1326	238417	2013	2013-01-13	NPG3	3	NA	NA	NA	NA	F	Ad	NA	NA	NA	0	S. Peterson	2013-01-13	R. Beltran	0	10
933	2003	0	F	MBB	G1326	239470	2013	2013-01-21	NPG2B	3	NA	NA	NA	NA	F	Ad	NA	NA	NA	0	P. Morris	2013-01-22	P. Morris	0	10
933	2003	0	F	MBB	G1326	246910	2013	2013-04-29	BBNS	2	NA	NA	NA	NA	F	Ad	0	NA	NA	0	P. Morris	2013-04-30	P. Morris	0	10
933	2003	0	F	MBB	G1326	247224	2013	2013-05-05	BMC	2	NA	NA	NA	NA	F	ad	0	NA	NA	0	S. Peterson	2013-05-07	S. Peterson	0	10
933	2003	0	F	MBB	G1326	247646	2014	2013-05-16	MBBB	2	NA	NA	NA	NA	F	ad	100	NA	NA	0	S. Peterson	2013-05-16	S. Peterson	0	11
1087	2001	0	F	BMN	G1513	63971	2001	2001-03-07	BMN	2	NA	NA	NA	NA	F	W	NA		NA	0	PAM	NA	NA	0	0
1089	2001	11588		BM	G1514	32328	2001	2001-03-06	BMS	2						W			NA	0	NA	2006-02-17	R. Condit	0	0
1089	2001	11588		BM	G1514	32329	2001	2001-03-07	BMS	2	NA	NA	NA	NA		W	NA	pup Tagged 7 Mar - 0% MOLT, Med - LG	NA	0	NA	2006-02-17	R. Condit	0	0
1089	2001	11588		BM	G1514	63975	2001	2001-03-07	BM	2	NA	NA	NA	NA	NA	W	NA		NA	0	PAM	NA	NA	0	0
1089	2001	11588		BM	G1514	256893	2001	2001-03-10	BM	2	NA	NA	NA	NA	NA	W	NA	NA	NA	0	PAM	2014-02-17	R. Condit	0	0
1091	2001	13397		BBS	G1515	32440	2001	2001-03-07	APG	2	NA	NA	NA	NA		W	NA	pup Tagged 7 Mar - 2% MOLT, Med (short and fat)	NA	0	NA	2006-02-17	R. Condit	0	0
1091	2001	13397		BBS	G1515	63978	2001	2001-03-07	BBS	2	NA	NA	NA	NA	NA	W	NA		NA	0	PAM	NA	NA	0	0
1092	2001	15654	F	AP	G1516	32141	2001	2001-03-05	SBW	2						W			NA	0	NA	2006-02-17	R. Condit	0	0
1092	2001	15654	F	AP	G1516	32142	2001	2001-03-06	SBW	2						W			NA	0	NA	2006-02-17	R. Condit	0	0
1092	2001	15654	F	AP	G1516	32143	2001	2001-03-07	SBW	2	NA	NA	NA	NA		W	NA	pup Tagged 7 Mar - 0% MOLT, Med - Small.	NA	0	NA	2006-02-17	R. Condit	0	0
1092	2001	15654	F	AP	G1516	63979	2001	2001-03-07	AP	2	NA	NA	NA	NA	F	W	NA		NA	0	PAM	NA	NA	0	0
1093	2001	170	F	TS	G1517	31996	2001	2001-03-07	SBE	2	NA	NA	NA	NA		W	NA	pup Tagged 7 Mar - 0% Molt, Med. - LG	NA	0	NA	2006-02-17	R. Condit	0	0
1093	2001	170	F	TS	G1517	63980	2001	2001-03-07	TS	2	NA	NA	NA	NA	F	W	NA		NA	0	PAM	NA	NA	0	0
1094	2001	10688	M	BBN	G1520	32323	2001	2001-03-08	BBN	2	NA	NA	NA	NA		W	NA	pup Tagged and weighed 8 Mar - 0% MOLT	NA	0	NA	2006-02-17	R. Condit	0	0
1094	2001	10688	M	BBN	G1520	63981	2001	2001-03-08	BBN	2	NA	NA	NA	NA	M	W	NA	Large Yr.	NA	0	PAM	NA	NA	0	0
1094	2001	10688	M	BBN	G1520	63982	2001	2001-03-08	BBN	2	NA	NA	NA	NA	M	W	NA	Large Yr.	NA	0	PAM	NA	NA	0	0
1094	2001	10688	M	BBN	G1520	256894	2001	2001-03-08	BBN	2	NA	NA	NA	NA	M	W	NA	NA	NA	0	PAM	2014-02-17	R. Condit	0	0
1094	2001	10688	M	BBN	G1520	4699	2005	2004-11-30	NP	3					M	SA2			NA	0	M. Fowler	2005-01-07	M. Fowler	0	4
1094	2001	10688	M	BBN	G1520	4590	2005	2004-12-09	NP	3	152								NA	0	M. Fowler	2005-01-07	M. Fowler	0	4
1094	2001	10688	M	BBN	G1520	4634	2005	2004-12-22	NP	3	152_				M	SA1			NA	0	M. Fowler	2005-01-07	M. Fowler	0	4
1094	2001	10688	M	BBN	G1520	4674	2005	2004-12-29	MBB	2	152_				M	SA1			NA	0	M. Fowler	2005-01-07	M. Fowler	0	4
1096	2001	14432	F	BBN	G1521	32283	2001	2001-03-08	BBNS	2	NA	NA	NA	NA		W	NA	Mar: 8 - pup tagged and weighed - 0% MOLT	NA	0	NA	2006-02-17	R. Condit	0	0
1096	2001	14432	F	BBN	G1521	63984	2001	2001-03-08	BBN	2	NA	NA	NA	NA	F	W	NA		NA	0	PAM	NA	NA	0	0
1096	2001	14432	F	BBN	G1521	63985	2001	2001-03-08	BBN	2	NA	NA	NA	NA	F	W	NA		NA	0	PAM	NA	NA	0	0
1096	2001	14432	F	BBN	G1521	256895	2001	2001-03-08	BBN	2	NA	NA	NA	NA	F	W	NA	NA	NA	0	PAM	2014-02-17	R. Condit	0	0
1110	2001	20274	F	SBW/APGS	G1536	31539	2001	2001-03-06	BBS	2	NA	NA	NA	NA		W	NA	pup Tagged 6 Mar - APG - 5% Molt - Med - Small	NA	0	NA	2006-02-17	R. Condit	0	0
1110	2001	20274	F	SBW/APGS	G1536	64001	2001	2001-03-06	SBW/APGS	2	NA	NA	NA	NA	F	W	NA	This pup marked with mom on 14 Feb., looked very small to be hers but...	NA	0	PAM	NA	NA	0	0
1110	2001	20274	F	SBW/APGS	G1536	256896	2001	2001-03-10	SBW/APGS	2	NA	NA	NA	NA	F	W	NA	NA	NA	0	PAM	2014-02-17	R. Condit	0	0
1112	2001	14538	F	MBB	G1538	31641	2001	2001-02-15	NP	3	NA	NA	NA	NA		W	NA	pup Tagged 15 Feb - 0% M, Small, Tag too close to edge of flipper, 14 Mar 2001 - GS 48L Removed, 2 new tags put in (GS 48 will be voided in tag rec.)	NA	0	NA	2006-02-17	R. Condit	0	0
1112	2001	14538	F	MBB	G1538	64004	2001	2001-02-15	MBB	2	NA	NA	NA	NA	F	W	NA		NA	0	PAM	NA	NA	0	0
1112	2001	14538	F	MBB	G1538	256897	2001	2001-03-14	MBB	2	NA	NA	NA	NA	F	W	NA	NA	NA	0	PAM	2014-02-17	R. Condit	0	0
1120	2001	0	F	TSB	G1546	64014	2001	2001-04-23	TSB	2	NA	NA	NA	NA	F	W	NA		NA	0	PAM	NA	NA	0	0
1123	2001	0	F	TSB	G1548	64018	2001	2001-04-23	TSB	2	NA	NA	NA	NA	F	W	NA		NA	0	PAM	NA	NA	0	0
1125	2001	0	F	TSB	G1549	64020	2001	2001-04-23	TSB	2	NA	NA	NA	NA	F	W	NA		NA	0	PAM	NA	NA	0	0
1127	2001	0	M	TSB	G1550	64023	2001	2001-04-23	TSB	2	NA	NA	NA	NA	M	W	NA		NA	0	PAM	NA	NA	0	0
1129	2001	0	F	SBW	G1551	64025	2001	2001-04-23	SBW	2	NA	NA	NA	NA	F	W	NA	Zeno & Hassrick MK3 TDR 17 May '02, Wt = 135 kg	NA	0	PAM	NA	NA	0	0
1129	2001	0	F	SBW	G1551	5029	2005	2005-01-10	APG	2									NA	0	Condit,Sonnerstedt	2005-01-15	R. Condit	0	4
1129	2001	0	F	SBW	G1551	4991	2005	2005-01-12	APG	2					F	ad			NA	0	P. Morris	2005-01-13	P. Morris	0	4
1129	2001	0	F	SBW	G1551	5059	2005	2005-01-15	APG	2								very aggressive toward me	NA	0	Condit,Hassrick	2005-01-15	R. Condit	0	4
1129	2001	0	F	SBW	G1551	5141	2005	2005-01-15	APG	2					F	ad		Card# 49 also?	NA	0	P. Morris	2005-01-17	P. Morris	0	4
1129	2001	0	F	SBW	G1551	5176	2005	2005-01-17	APG	2			1551	RFF	F	ad			NA	0	P. Morris	2005-01-18	P. Morris	0	4
1129	2001	0	F	SBW	G1551	5231	2005	2005-01-18	APG	2									NA	0	P. Morris	2005-01-19	P. Morris	0	4
1129	2001	0	F	SBW	G1551	5351	2005	2005-01-19	APG	2					F	ad			NA	0	P. Morris	2005-01-21	P. Morris	0	4
1129	2001	0	F	SBW	G1551	5302	2005	2005-01-20	APG	2									NA	0	Condit,Reiter	2005-01-20	R. Condit	0	4
1129	2001	0	F	SBW	G1551	9311	2005	2005-01-21	APG	2					F	ad			NA	0	P. Morris	2005-01-25	P. Morris	0	4
1129	2001	0	F	SBW	G1551	9476	2005	2005-01-24	APG	2					F	ad			NA	0	P. Morris	2005-01-28	P. Morris	0	4
1129	2001	0	F	SBW	G1551	9752	2005	2005-01-30	BBS	2	1551								NA	0	P. Morris	2005-01-31	P. Morris	0	4
1129	2001	0	F	SBW	G1551	17357	2005	2005-02-01	APG	2					F	ad			NA	0	P. Morris	2005-02-06	P. Morris	0	4
1129	2001	0	F	SBW	G1551	17460	2005	2005-02-06	APG	2	155	Rff							NA	0	R. Condit	2005-02-06	R. Condit	0	4
1129	2001	0	F	SBW	G1551	17757	2005	2005-02-06	APG	2					F	ad			NA	0	P. Morris	2005-02-08	P. Morris	0	4
1129	2001	0	F	SBW	G1551	17817	2005	2005-02-07	BBS	2			1551	R	F	ad			NA	0	P. Morris	2005-02-09	P. Morris	0	4
1129	2001	0	F	SBW	G1551	17980	2005	2005-02-08	BBS	2									NA	0	P. Morris	2005-02-11	P. Morris	0	4
1129	2001	0	F	SBW	G1551	22196	2006	2005-05-14	BMS	2	1551	R	1551	L	F		50		NA	0	S. Simmons	2005-05-19	S. Simmons	0	5
1129	2001	0	F	SBW	G1551	27932	2006	2006-02-10	P1	2	NA	NA	NA	NA	F	ad	NA	NA	NA	0	P. Morris	2006-02-13	P. Morris	0	5
1129	2001	0	F	SBW	G1551	27950	2006	2006-02-12	P1	2	NA	NA	NA	NA	F	ad	NA	NA	NA	0	P. Morris	2006-02-13	P. Morris	0	5
1129	2001	0	F	SBW	G1551	50923	2007	2006-05-01	sbw	2	NA	NA	1551	r	NA	NA	100	NA	NA	0	J. Hassrick	2006-05-07	J. Hassrick	0	6
1129	2001	0	F	SBW	G1551	55766	2007	2006-06-03	bms	2	NA	NA	1551	r,l	NA	NA	100	TDR deployment.mk10-AF deployed. 148.685	NA	0	J. Hassrick	2006-06-16	J. Hassrick	0	6
1129	2001	0	F	SBW	G1551	55720	2007	2006-06-12	WB	4	1551	L	NA	NA	F	ad	100	TDR & Sat. tag	NA	0	P. Morris	2006-06-16	P. Morris	0	6
1129	2001	0	F	SBW	G1551	55705	2007	2006-06-13	SB	2	1551	L	NA	NA	F	ad	100	TDR & Sat. tag	NA	0	P. Morris	2006-06-16	P. Morris	0	6
1130	2001	0	M	SBW/APGS	G1552	64026	2001	2001-04-23	SBW/APGS	2	NA	NA	NA	NA	M	W	NA		NA	0	PAM	NA	NA	0	0
1132	2001	0	M	SBW/APGS	G1553	64028	2001	2001-04-23	SBW/APGS	2	NA	NA	NA	NA	M	W	NA		NA	0	PAM	NA	NA	0	0
1133	2001	0	M	SBW/APGS	G1554	64029	2001	2001-04-23	SBW/APGS	2	NA	NA	NA	NA	M	W	NA		NA	0	PAM	NA	NA	0	0
1134	2001	0	F	BMB	G1555	64030	2001	2001-04-25	BMB	2	NA	NA	NA	NA	F	W	NA		NA	0	PAM	NA	NA	0	0
1138	2001	0	F	BMB	G1557	64035	2001	2001-04-25	BMB	2	NA	NA	NA	NA	F	W	NA		NA	0	PAM	NA	NA	0	0
1150	2001	0	M	BBN	G1570	64049	2001	2001-04-25	BBN	2	NA	NA	NA	NA	M	W	NA	Double Mother Sucker! Probably still 400+ lbs.	NA	0	PAM	NA	NA	0	0
1160	2001	0	M	BBN	G1584	64060	2001	2001-05-27	BBN	2	NA	NA	NA	NA	M	W	NA		NA	0	PAM	NA	NA	0	0
1173	2002	15676	M	BMS	G1598	64075	2002	2002-01-23	BMS	2	NA	NA	NA	NA	M	W	NA	small-med.	NA	0	PAM	NA	NA	0	0
1174	2002	0	F	SBW/APGS	G1599	64076	2002	2002-01-19	SBW/APGS	2	NA	NA	NA	NA	F	W	NA	Med.	NA	0	PAM	NA	NA	0	0
1176	2002	17975	M	SBW/APGS	G1600	64078	2002	2002-01-23	SBW/APGS	2	NA	NA	NA	NA	M	W	NA		NA	0	PAM	NA	NA	0	0
1181	2002	0	M	SBW/APGS	G1603	64085	2002	2002-01-15	SBW/APGS	2	NA	NA	NA	NA	M	W	NA	small	NA	0	PAM	NA	NA	0	0
1183	2002	0	M	BMS	G1604	64087	2002	2002-02-05	BMS	2	NA	NA	NA	NA	M	W	NA		NA	0	PAM	NA	NA	0	0
1185	2002	12898	M	SBW/APGS	G1605	64089	2002	2002-02-05	SBW/APGS	2	NA	NA	NA	NA	M	W	NA	Not 100% sure this is this female's pup but it is only one that fits. Weaning date is a guess.	NA	0	PAM	NA	NA	0	0
1185	2002	12898	M	SBW/APGS	G1605	256898	2002	2002-03-12	SBW/APGS	2	NA	NA	NA	NA	M	W	NA	NA	NA	0	PAM	2014-02-17	R. Condit	0	0
1186	2002	0	M	BBS	G1606	64091	2002	2002-02-05	BBS	2	NA	NA	NA	NA	M	W	NA		NA	0	PAM	NA	NA	0	0
1186	2002	0	M	BBS	G1606	111960	2008	2008-02-04	TSB	2	NA	NA	NA	NA	M	SA3	NA	NA	NA	0	P. Morris	2008-02-05	P. Morris	0	6
1186	2002	0	M	BBS	G1606	133827	2009	2009-02-27	APG	2	NA	NA	1846	R, L	M	SA4	NA	large body size, small nose, almost no neck shield	NA	0	P. Morris	2009-04-02	P. Morris	0	7
1188	2002	0	F	SBW/APGS	G1607	64094	2002	2002-02-05	SBW/APGS	2	NA	NA	NA	NA	F	W	NA		NA	0	PAM	NA	NA	0	0
1191	2002	18006	F	SBW/APGS	G1609	64097	2002	2002-02-20	SBW/APGS	2	NA	NA	NA	NA	F	W	NA		NA	0	PAM	NA	NA	0	0
1191	2002	18006	F	SBW/APGS	G1609	256899	2002	2002-03-05	SBW/APGS	2	NA	NA	NA	NA	F	W	NA	NA	NA	0	PAM	2014-02-17	R. Condit	0	0
1193	2002	0	F	BMS	G1610	64100	2002	2002-02-01	BMS	2	NA	NA	NA	NA	F	W	NA		NA	0	PAM	NA	NA	0	0
1195	2002	0	M	TS	G1611	64102	2002	2002-02-05	TS	2	NA	NA	NA	NA	M	W	NA		NA	0	PAM	NA	NA	0	0
1195	2002	0	M	TS	G1611	256900	2002	2002-03-05	TS	2	NA	NA	NA	NA	M	W	NA	NA	NA	0	PAM	2014-02-17	R. Condit	0	0
1195	2002	0	M	TS	G1611	3130	2005	2004-11-12	MBB	2	1611				M			Marked on left side	NA	0	J. Hassrick	NA	J. Hassrick	0	3
1195	2002	0	M	TS	G1611	21550	2005	2005-04-23	MBB	2					F				NA	0	P. Robinson	2005-04-23	P. Robinson	0	3
1195	2002	0	M	TS	G1611	23296	2006	2005-12-24	BBS	2	NA	NA	NA	NA	M	SA1	NA	NA	NA	0	S. Simmons	2005-12-24	S. Simmons	0	4
1195	2002	0	M	TS	G1611	116378	2008	2008-02-23	BMS	2	NA	NA	NA	NA	M	SA3	NA	NA	NA	0	P. Morris	2008-03-02	P. Morris	0	6
1198	2002	0	F	BMS	G1613	64107	2002	2002-02-01	BMS	2	NA	NA	NA	NA	F	W	NA		NA	0	PAM	NA	NA	0	0
1200	2002	0	F	SBW/APGS	G1614	64109	2002	2002-02-01	SBW/APGS	2	NA	NA	NA	NA	F	W	NA		NA	0	PAM	NA	NA	0	0
1205	2002	0	F	SBW/APGS	G1623	64115	2002	2002-01-19	SBW/APGS	2	NA	NA	NA	NA	F	W	NA	Med.-Lg.	NA	0	PAM	NA	NA	0	0
1205	2002	0	F	SBW/APGS	G1623	7776	2005	2005-01-06	NPG4	3			T17		F	ad			NA	0	M. Fowler	2005-01-22	M. Fowler	0	3
1205	2002	0	F	SBW/APGS	G1623	7777	2005	2005-01-19	NPG5	3	T17				F	ad			NA	0	M. Fowler	2005-01-22	M. Fowler	0	3
1205	2002	0	F	SBW/APGS	G1623	94672	2007	2007-01-19	TSC	2	NA	NA	NA	NA	F	Ad	NA	Preg.	NA	0	P. Morris	2007-01-21	P. Morris	0	5
1205	2002	0	F	SBW/APGS	G1623	96094	2007	2007-02-12	TSE	2	1623	NA	1623	R,L	F	ad	NA	DEPLOYED SAT/TDR/VHF. 149.456.	NA	0	N. M. Teutschel	2007-02-22	N. M. Teutschel	0	5
1205	2002	0	F	SBW/APGS	G1623	96484	2007	2007-02-12	TSE	2	1623	NA	NA	NA	F	ad	NA	Tagged at Deployment, Copluated before drugging	NA	0	N. M. Teutschel	2007-03-01	N. M. Teutschel	0	5
1205	2002	0	F	SBW/APGS	G1623	95823	2007	2007-02-13	TSC	2	1623	NA	NA	NA	F	ad	NA	SAT	NA	0	N. M. Teutschel	2007-02-16	N. M. Teutschel	0	5
1214	2002	16023	F	NNPG2	G1631	64124	2002	2002-02-18	NNPG2	3	NA	NA	NA	NA	F	W	NA	Blood & blubber for C. Debier, ecotoxicology, Hair sample for David Aurioles Gamboa	NA	0	DN	NA	NA	0	0
1214	2002	16023	F	NNPG2	G1631	256902	2002	2002-02-23	NNPG2	3	NA	NA	NA	NA	F	W	NA	NA	NA	0	DN	2014-02-17	R. Condit	0	0
1217	2002	0	M	NNPG3	G1633	64128	2002	2002-01-30	NNPG3	3	NA	NA	NA	NA	M	W	NA	One of three pups O296 nursed. Birth date is the date of her pups birth but I don't know which one is hers.	NA	0	GIM	NA	NA	0	0
1217	2002	0	M	NNPG3	G1633	256903	2002	2002-03-03	NNPG3	3	NA	NA	NA	NA	M	W	NA	NA	NA	0	GIM	2014-02-17	R. Condit	0	0
1219	2002	19697	M	NNPG3	G1634	64131	2002	2002-01-30	NNPG3	3	NA	NA	NA	NA	M	W	NA		NA	0	GM	NA	NA	0	0
1219	2002	19697	M	NNPG3	G1634	256904	2002	2002-03-03	NNPG3	3	NA	NA	NA	NA	M	W	NA	NA	NA	0	GM	2014-02-17	R. Condit	0	0
1219	2002	19697	M	NNPG3	G1634	3133	2005	2004-11-12	NP	3									NA	0	J. Hassrick	NA	J. Hassrick	0	3
1221	2002	0		NP	G1635	64134	2002	2002-01-28	NP	3	NA	NA	NA	NA	NA	W	NA	Female suckled 3 pups - this is the smallest of the three	NA	0	GM	NA	NA	0	0
1224	2002	0	F	MBB	G1638	64137	2002	2002-02-02	MBB	2	NA	NA	NA	NA	F	W	NA		NA	0	PAM	NA	NA	0	0
1226	2002	0	F	SBW/APGS	G1639	64139	2002	2002-02-03	SBW/APGS	2	NA	NA	NA	NA	F	W	NA	Small, 0% Molt	NA	0	PAM	NA	NA	0	0
1228	2002	0	F	BMS	G1640	64142	2002	2002-02-04	BMS	2	NA	NA	NA	NA	F	W	NA	Male?	NA	0	PAM	NA	NA	0	0
1230	2002	0	F	BMS	G1641	64145	2002	2002-02-04	BMS	2	NA	NA	NA	NA	F	W	NA		NA	0	PAM	NA	NA	0	0
1230	2002	0	F	BMS	G1641	23618	2006	2006-01-08	TSB	2	NA	NA	NA	NA	NA	NA	NA	NA	NA	0	J. Hassrick	2006-01-10	J. Hassrick	0	4
1230	2002	0	F	BMS	G1641	23576	2006	2006-01-08	SBE	2	1641	L	NA	NA	F	ad	NA	Preg.	NA	0	P. Morris	2006-01-09	P. Morris	0	4
1230	2002	0	F	BMS	G1641	23552	2006	2006-01-08	TSB	2	NA	NA	1641	L,R	F	ad	NA	pregnant	NA	0	R. Condit	2006-01-08	R. Condit	0	4
1230	2002	0	F	BMS	G1641	23666	2006	2006-01-09	SBE	2	1641	R	NA	NA	F	ad	NA	Preg.	NA	0	P. Morris	2006-01-11	P. Morris	0	4
1230	2002	0	F	BMS	G1641	23630	2006	2006-01-09	TSB	2	NA	NA	NA	NA	NA	NA	NA	NA	NA	0	J. Hassrick	2006-01-10	J. Hassrick	0	4
1230	2002	0	F	BMS	G1641	23981	2006	2006-01-15	APG	2	_641	NA	NA	NA	F	ad	NA	NA	NA	0	P. Morris	2006-01-16	P. Morris	0	4
1230	2002	0	F	BMS	G1641	23956	2006	2006-01-15	APG	2	1641	NA	NA	NA	NA	NA	NA	NA	NA	0	J. Hassrick	2006-01-15	J. Hassrick	0	4
1230	2002	0	F	BMS	G1641	23932	2006	2006-01-15	APG	2	1641	NA	NA	NA	F	ad	NA	under willows	NA	0	R. Condit	2006-01-15	R. Condit	0	4
1230	2002	0	F	BMS	G1641	24062	2006	2006-01-16	APG	2	1641	R, L	NA	NA	F	ad	NA	NA	NA	0	P. Morris	2006-01-17	P. Morris	0	4
1230	2002	0	F	BMS	G1641	24181	2006	2006-01-17	APG	2	1641	NA	NA	NA	F	ad	NA	NA	NA	0	P. Morris	2006-01-19	P. Morris	0	4
1230	2002	0	F	BMS	G1641	24103	2006	2006-01-17	APG	2	1641	L	NA	NA	F	ad	NA	NA	NA	0	S. Simmons	2006-01-18	S. Simmons	0	4
1230	2002	0	F	BMS	G1641	24089	2006	2006-01-17	APG	2	NA	NA	NA	NA	NA	NA	NA	NA	NA	0	J. Hassrick	2006-01-17	J. Hassrick	0	4
1230	2002	0	F	BMS	G1641	24131	2006	2006-01-18	APG	2	1641	L	NA	NA	F	ad	NA	NA	NA	0	S. Simmons	2006-01-18	S. Simmons	0	4
1230	2002	0	F	BMS	G1641	25185	2006	2006-02-06	APG	2	1641	RL	NA	NA	F	NA	NA	NA	NA	0	Y. Mitani	2006-02-08	other	0	4
1230	2002	0	F	BMS	G1641	27867	2006	2006-02-06	APG	2	1641	NA	NA	NA	F	ad	NA	NA	NA	0	P. Morris	2006-02-13	P. Morris	0	4
1230	2002	0	F	BMS	G1641	50920	2006	2006-04-23	bms	2	1641	r	NA	NA	NA	NA	0	NA	NA	0	J. Hassrick	2006-05-07	J. Hassrick	0	4
1230	2002	0	F	BMS	G1641	50941	2006	2006-05-01	bmn	2	1641	l	NA	NA	NA	NA	5	NA	NA	0	J. Hassrick	2006-05-07	J. Hassrick	0	4
1230	2002	0	F	BMS	G1641	55770	2007	2006-05-31	np	3	NA	NA	1641	l,r,ff,b	NA	NA	100	TDR deployment.SPOT4 and mk10-V deployed. 149.974	NA	0	J. Hassrick	2006-06-16	J. Hassrick	0	5
1230	2002	0	F	BMS	G1641	94613	2007	2006-05-31	NP	3	NA	NA	NA	NA	F	ad	100	PTT/TDR deployment	NA	0	P. Robinson	2007-01-19	P. Robinson	0	5
1230	2002	0	F	BMS	G1641	94574	2007	2007-01-14	TSB	2	164_	L	NA	NA	F	Ad	NA	Preg., TDR and Sat. tag, Wet China Eyes	NA	0	P. Morris	2007-01-18	P. Morris	0	5
1230	2002	0	F	BMS	G1641	94434	2007	2007-01-15	TSC	2	1641	R,L	NA	NA	NA	NA	NA	RETURNING WITH SAT/TDR	NA	0	J. Hassrick	2007-01-15	J. Hassrick	0	5
1230	2002	0	F	BMS	G1641	94485	2007	2007-01-16	TSC	2	1641	R,L	NA	NA	F	ad	NA	SAT TAG AND TDR	NA	0	S. Simmons	2007-01-16	S. Simmons	0	5
1230	2002	0	F	BMS	G1641	94518	2007	2007-01-17	TSC	2	1641	L	NA	NA	NA	NA	NA	SAT	NA	0	J. Hassrick	2007-01-17	J. Hassrick	0	5
1230	2002	0	F	BMS	G1641	94604	2007	2007-01-18	TSC	2	1641	NA	NA	NA	NA	NA	NA	SAT/TDR	NA	0	J. Hassrick	2007-01-19	J. Hassrick	0	5
1230	2002	0	F	BMS	G1641	94843	2007	2007-01-19	TSB	2	1641	NA	NA	NA	NA	NA	NA	SAT	NA	0	N. M. Teutschel	2007-01-22	other	0	5
1230	2002	0	F	BMS	G1641	94771	2007	2007-01-20	TSE	2	1641	L	NA	NA	F	Ad	NA	Sat tags	NA	0	P. Robinson	2007-01-21	P. Robinson	0	5
1230	2002	0	F	BMS	G1641	94876	2007	2007-01-22	TSC	2	1641	NA	NA	NA	NA	NA	NA	TDR/SAT	NA	0	J. Hassrick	2007-01-22	J. Hassrick	0	5
1230	2002	0	F	BMS	G1641	94963	2007	2007-01-23	TSC	2	1641	R	NA	NA	NA	NA	NA	NA	NA	0	N. M. Teutschel	2007-01-23	other	0	5
1230	2002	0	F	BMS	G1641	95006	2007	2007-01-23	TSC	2	1641	L	NA	NA	F	Ad	NA	NA	NA	0	P. Robinson	2007-01-24	P. Robinson	0	5
1230	2002	0	F	BMS	G1641	96028	2007	2007-01-24	TSE	2	1641	R,L	NA	NA	F	ad	NA	TDR recovery.SPOT4 and mk10-V recovered. 149.974	NA	0	J. Hassrick	2007-02-20	N. M. Teutschel	0	5
1230	2002	0	F	BMS	G1641	95370	2007	2007-01-28	TSC	2	1641	NA	NA	NA	NA	NA	NA	NA	NA	0	J. Hassrick	2007-01-29	J. Hassrick	0	5
1230	2002	0	F	BMS	G1641	95394	2007	2007-01-29	TSC	2	1641	NA	NA	NA	NA	NA	NA	NA	NA	0	J. Hassrick	2007-01-29	J. Hassrick	0	5
1230	2002	0	F	BMS	G1641	95403	2007	2007-01-30	TSC	2	1641	NA	NA	NA	F	ad	NA	NA	NA	0	N. M. Teutschel	2007-01-30	N. M. Teutschel	0	5
1230	2002	0	F	BMS	G1641	95718	2007	2007-02-09	TSE	2	1641	NA	NA	NA	NA	NA	NA	Sat patches	NA	0	A. Allen	2007-02-12	A. Allen	0	5
1230	2002	0	F	BMS	G1641	96107	2007	2007-02-21	TSD	2	1641	R	NA	NA	F	Ad	NA	SAT Patches	NA	0	N. M. Teutschel	2007-02-22	N. M. Teutschel	0	5
1230	2002	0	F	BMS	G1641	106640	2008	2008-01-19	NPG4b	3	NA	NA	NA	NA	F	ad	NA	NA	NA	0	C. Champagne	2008-01-20	C. Champagne	0	6
1230	2002	0	F	BMS	G1641	112110	2008	2008-02-08	NPG3	3	NA	NA	NA	NA	NA	NA	NA	NA	NA	0	C. Champagne	2008-02-08	C. Champagne	0	6
1230	2002	0	F	BMS	G1641	116043	2008	2008-02-17	NPG3	3	NA	NA	NA	NA	NA	NA	NA	NA	NA	0	C. Champagne	2008-02-19	C. Champagne	0	6
1230	2002	0	F	BMS	G1641	131753	2009	2009-01-20	APG	2	NA	NA	NA	NA	F	ad	NA	preg	NA	0	R. Condit	2009-01-20	R. Condit	0	7
1230	2002	0	F	BMS	G1641	131799	2009	2009-01-20	SBW	2	NA	NA	1641	R	F	ad	NA	Preg.	NA	0	P. Morris	2009-01-21	P. Morris	0	7
1230	2002	0	F	BMS	G1641	131834	2009	2009-01-22	SBE	2	1641	L	1641	R	F	ad	NA	Preg.	NA	0	P. Morris	2009-01-23	P. Morris	0	7
1230	2002	0	F	BMS	G1641	132454	2009	2009-01-28	APB	2	1641	R	NA	NA	F	Ad	NA	NA	NA	0	P. Morris	2009-02-24	P. Morris	0	7
1230	2002	0	F	BMS	G1641	132109	2009	2009-02-02	AP	2	1641	R,L	NA	NA	F	ad	NA	NA	NA	0	R. Condit	2009-02-02	R. Condit	0	7
1230	2002	0	F	BMS	G1641	132321	2009	2009-02-10	APG	2	_641	R	NA	NA	F	Ad	NA	NA	NA	0	C. Champagne	2009-02-10	C. Champagne	0	7
1232	2002	13250	M	BMS	G1642	64147	2002	2002-02-05	BMS	2	NA	NA	NA	NA	M	W	NA	Standard Length is short because weaner has almost no tail, about 1 cm.	NA	0	PAM	NA	NA	0	0
1232	2002	13250	M	BMS	G1642	256905	2002	2002-03-05	BMS	2	NA	NA	NA	NA	M	W	NA	NA	NA	0	PAM	2014-02-17	R. Condit	0	0
1234	2002	15863	F	BMS	G1643	64150	2002	2002-02-05	BMS	2	NA	NA	NA	NA	F	W	NA		NA	0	PAM	NA	NA	0	0
1234	2002	15863	F	BMS	G1643	256906	2002	2002-03-09	BMS	2	NA	NA	NA	NA	F	W	NA	NA	NA	0	PAM	2014-02-17	R. Condit	0	0
1236	2002	0	F	SBW/APGS	G1644	64153	2002	2002-02-03	SBW/APGS	2	NA	NA	NA	NA	F	W	NA	Small-Med., 0% Molt	NA	0	PAM	NA	NA	0	0
1238	2002	13808	M	MBB	G1645	64155	2002	2002-02-08	MBB	2	NA	NA	NA	NA	M	W	NA		NA	0	PAM	NA	NA	0	0
1238	2002	13808	M	MBB	G1645	256907	2002	2002-03-05	MBB	2	NA	NA	NA	NA	M	W	NA	NA	NA	0	PAM	2014-02-17	R. Condit	0	0
1240	2002	20093	M	BM	G1646	64158	2002	2002-02-08	BM	2	NA	NA	NA	NA	M	W	NA		NA	0	PAM	NA	NA	0	0
1240	2002	20093	M	BM	G1646	256908	2002	2002-03-12	BM	2	NA	NA	NA	NA	M	W	NA	NA	NA	0	PAM	2014-02-17	R. Condit	0	0
1242	2002	13976	M	BMS	G1647	64161	2002	2002-02-08	BMS	2	NA	NA	NA	NA	M	W	NA		NA	0	PAM	NA	NA	0	0
1243	2002	0	M	SBW/APGS	G1648	64162	2002	2002-02-08	SBW/APGS	2	NA	NA	NA	NA	M	W	NA		NA	0	PAM	NA	NA	0	0
1245	2002	13938		SBW/APGS	G1649	64165	2002	2002-02-08	SBW/APGS	2	NA	NA	NA	NA	NA	W	NA	13 Feb '02 - Back in harem with new female. Sighted on Salt Spring Island, B.C. 2 June 2003 molting, looked well.	NA	0	PAM	NA	NA	0	0
1246	2002	20121	M	SBW/APGS	G1650	64166	2002	2002-02-02	SBW/APGS	2	NA	NA	NA	NA	M	W	NA		NA	0	PAM	NA	NA	0	0
1246	2002	20121	M	SBW/APGS	G1650	256909	2002	2002-03-12	SBW/APGS	2	NA	NA	NA	NA	M	W	NA	NA	NA	0	PAM	2014-02-17	R. Condit	0	0
1248	2002	15850	F	NNPG4	G1651	64169	2002	2002-02-08	NNPG4	3	NA	NA	NA	NA	F	W	NA	Mom has new injury to eye.	NA	0	GM	NA	NA	0	0
1248	2002	15850	F	NNPG4	G1651	256910	2002	2002-03-03	NNPG4	3	NA	NA	NA	NA	F	W	NA	NA	NA	0	GM	2014-02-17	R. Condit	0	0
1249	2002	18007	F	NNPG1	G1652	64171	2002	2002-02-01	NNPG1	3	NA	NA	NA	NA	F	W	NA		NA	0	GIM	NA	NA	0	0
1249	2002	18007	F	NNPG1	G1652	256911	2002	2002-03-03	NNPG1	3	NA	NA	NA	NA	F	W	NA	NA	NA	0	GIM	2014-02-17	R. Condit	0	0
1250	2002	14431	F	NNPG1	G1653	64173	2002	2002-02-27	NNPG1	3	NA	NA	NA	NA	F	W	NA		NA	0	GIM	NA	NA	0	0
1250	2002	14431	F	NNPG1	G1653	256912	2002	2002-03-03	NNPG1	3	NA	NA	NA	NA	F	W	NA	NA	NA	0	GIM	2014-02-17	R. Condit	0	0
1252	2002	15727	F	NNPG1	G1654	64176	2002	2002-02-03	NNPG1	3	NA	NA	NA	NA	F	W	NA	or male?	NA	0	GM	NA	NA	0	0
1252	2002	15727	F	NNPG1	G1654	256913	2002	2002-03-03	NNPG1	3	NA	NA	NA	NA	F	W	NA	NA	NA	0	GM	2014-02-17	R. Condit	0	0
1257	2002	11521	F	BBS	G1657	64182	2002	2002-02-09	BBS	2	NA	NA	NA	NA	F	W	NA	Captured 17 Apr'03 -translocated to 'Soquel Hole' on 18 Apr'03, returned to BBN on 20 Apr '03-TDR, Sat., Retrieved 23 Apr'03-Wt.=176kg, SL=189cm, CL=201cm	NA	0	PAM	NA	NA	0	0
1257	2002	11521	F	BBS	G1657	256914	2002	2002-03-05	BBS	2	NA	NA	NA	NA	F	W	NA	NA	NA	0	PAM	2014-02-17	R. Condit	0	0
1259	2002	11975	M	TS	G1658	64185	2002	2002-02-10	TS	2	NA	NA	NA	NA	M	W	NA	100% molt at weighing	NA	0	PAM	NA	NA	0	0
1259	2002	11975	M	TS	G1658	256915	2002	2002-03-09	TS	2	NA	NA	NA	NA	M	W	NA	NA	NA	0	PAM	2014-02-17	R. Condit	0	0
1261	2002	15001	M	TS	G1659	64188	2002	2002-02-10	TS	2	NA	NA	NA	NA	M	W	NA		NA	0	PAM	NA	NA	0	0
1261	2002	15001	M	TS	G1659	256916	2002	2002-03-05	TS	2	NA	NA	NA	NA	M	W	NA	NA	NA	0	PAM	2014-02-17	R. Condit	0	0
1263	2002	0	F	SBW/APGS	G1660	64191	2002	2002-02-08	SBW/APGS	2	NA	NA	NA	NA	F	W	NA		NA	0	PAM	NA	NA	0	0
1265	2002	15049	M	TSB	G1661	64193	2002	2002-02-09	TSB	2	NA	NA	NA	NA	M	W	NA		NA	0	PAM	NA	NA	0	0
1265	2002	15049	M	TSB	G1661	256917	2002	2002-03-19	TSB	2	NA	NA	NA	NA	M	W	NA	NA	NA	0	PAM	2014-02-17	R. Condit	0	0
1267	2002	0	M	SBW/APGS	G1662	64196	2002	2002-02-09	SBW/APGS	2	NA	NA	NA	NA	M	W	NA	Marked two slashes down R side. Never read mom's green tag.	NA	0	PAM	NA	NA	0	0
1270	2002	10966	M	NNPG1	G1664	64199	2002	2002-02-27	NNPG1	3	NA	NA	NA	NA	M	W	NA	Pup of LPL female	NA	0	GM	NA	NA	0	0
1273	2002	14460	F	NNPG2	G1666	64203	2002	2002-02-08	NNPG2	3	NA	NA	NA	NA	F	W	NA	Blood & Blubber samples for C. Debier, Curved Length = 146 cm	NA	0	GM	NA	NA	0	0
1273	2002	14460	F	NNPG2	G1666	256918	2002	2002-02-13	NNPG2	3	NA	NA	NA	NA	F	W	NA	NA	NA	0	GM	2014-02-17	R. Condit	0	0
1275	2002	11077	M	NNPG1	G1667	64206	2002	2002-02-10	NNPG1	3	NA	NA	NA	NA	M	W	NA		NA	0	GM	NA	NA	0	0
1275	2002	11077	M	NNPG1	G1667	50615	2005	2005-04-24	MBB	2	NA	NA	NA	NA	M	3-4	90	NA	NA	0	P. Morris	2006-04-30	P. Morris	0	3
1275	2002	11077	M	NNPG1	G1667	21764	2006	2005-04-25	MBB	2			1667	L	M	juv	95		NA	0	S. Simmons	2005-04-25	S. Simmons	0	4
1275	2002	11077	M	NNPG1	G1667	22014	2006	2005-04-30	BBS	2	1667	L			M	juv	100		NA	0	S. Simmons	2005-04-30	S. Simmons	0	4
1275	2002	11077	M	NNPG1	G1667	22151	2006	2005-05-06	NP	3					M	SA1	100		NA	0	M. Fowler	2005-05-09	M. Fowler	0	4
1277	2002	15581	M	SBW/APGS	G1668	64210	2002	2002-02-10	SBW/APGS	2	NA	NA	NA	NA	M	W	NA		NA	0	PAM	NA	NA	0	0
1279	2002	0	F	SBW/APGS	G1669	64212	2002	2002-02-10	SBW/APGS	2	NA	NA	NA	NA	F	W	NA		NA	0	PAM	NA	NA	0	0
1281	2002	0	F	SBW/APGS	G1670	64214	2002	2002-02-10	SBW/APGS	2	NA	NA	NA	NA	F	W	NA		NA	0	PAM	NA	NA	0	0
1283	2002	0	F	SBW/APGS	G1671	64216	2002	2002-02-10	SBW/APGS	2	NA	NA	NA	NA	F	W	NA		NA	0	PAM	NA	NA	0	0
1285	2002	0	F	SBW/APGS	G1672	64218	2002	2002-02-10	SBW/APGS	2	NA	NA	NA	NA	F	W	NA		NA	0	PAM	NA	NA	0	0
1285	2002	0	F	SBW/APGS	G1672	20938	2005	2005-04-04	APG	2									NA	0	C. Kuhn	2005-04-08	C. Kuhn	0	3
1285	2002	0	F	SBW/APGS	G1672	21477	2005	2005-04-20	BMW	2			1672	R					NA	0	J. Hassrick	2005-04-22	J. Hassrick	0	3
1285	2002	0	F	SBW/APGS	G1672	21517	2005	2005-04-22	BMC	2	1672	R			F		0		NA	0	S. Simmons	2005-04-22	S. Simmons	0	3
1285	2002	0	F	SBW/APGS	G1672	50610	2005	2005-04-24	BM	2	1672	NA	NA	NA	NA	3	1	NA	NA	0	P. Morris	2006-04-30	P. Morris	0	3
1285	2002	0	F	SBW/APGS	G1672	21988	2005	2005-04-29	BMS	2						3-4	95		NA	0	S. Simmons	2005-04-29	S. Simmons	0	3
1287	2002	0	F	SBW/APGS	G1673	64220	2002	2002-02-10	SBW/APGS	2	NA	NA	NA	NA	F	W	NA		NA	0	PAM	NA	NA	0	0
1289	2002	20143	M	MBB	G1674	64222	2002	2002-02-11	MBB	2	NA	NA	NA	NA	M	W	NA		NA	0	PAM	NA	NA	0	0
1289	2002	20143	M	MBB	G1674	256919	2002	2002-03-19	MBB	2	NA	NA	NA	NA	M	W	NA	NA	NA	0	PAM	2014-02-17	R. Condit	0	0
1291	2002	0	F	MBB	G1675	64225	2002	2002-02-11	MBB	2	NA	NA	NA	NA	F	W	NA	Euthanized at TMMC on 6 May 2003 for horrible skin disease	NA	0	PAM	NA	NA	0	0
1293	2002	15911	M	NNPG1	G1676	64228	2002	2002-02-10	NNPG1	3	NA	NA	NA	NA	M	W	NA	Blood & blubber samples for C. Debier, Mom was physiology female for Gitte McDonald, Mom nursed two pups through most of lactation. Curved Length = 162 cm	NA	0	GM	NA	NA	0	0
1293	2002	15911	M	NNPG1	G1676	256920	2002	2002-02-13	NNPG1	3	NA	NA	NA	NA	M	W	NA	NA	NA	0	GM	2014-02-17	R. Condit	0	0
1295	2002	0	M	NNPG2	G1677	64231	2002	2002-02-11	NNPG2	3	NA	NA	NA	NA	M	W	NA		NA	0	GIM	NA	NA	0	0
1295	2002	0	M	NNPG2	G1677	256921	2002	2002-03-03	NNPG2	3	NA	NA	NA	NA	M	W	NA	NA	NA	0	GIM	2014-02-17	R. Condit	0	0
1297	2002	12935	F	BBN	G1678	64234	2002	2002-02-11	BBN	2	NA	NA	NA	NA	F	W	NA	Pup of LPL study female. Blubber biopsy taken.	NA	0	GIM	NA	NA	0	0
1297	2002	12935	F	BBN	G1678	21551	2005	2005-04-23	MBB	2					F				NA	0	P. Robinson	2005-04-23	P. Robinson	0	3
1297	2002	12935	F	BBN	G1678	24160	2006	2006-01-17	BBNS	2	NA	NA	NA	NA	F	ad	NA	Pregnant	NA	0	P. Morris	2006-01-19	P. Morris	0	4
1297	2002	12935	F	BBN	G1678	24325	2006	2006-01-21	BBNS	2	1678	R	NA	NA	F	ad	NA	NA	NA	0	P. Morris	2006-01-22	P. Morris	0	4
1297	2002	12935	F	BBN	G1678	24434	2006	2006-01-23	BBNS	2	1678	R, L	NA	NA	F	ad	NA	NA	NA	0	P. Morris	2006-01-24	P. Morris	0	4
1297	2002	12935	F	BBN	G1678	24600	2006	2006-01-24	BBNS	2	1678	NA	NA	NA	NA	NA	NA	NA	NA	0	J. Hassrick	2006-01-25	J. Hassrick	0	4
1297	2002	12935	F	BBN	G1678	24541	2006	2006-01-24	BBNS	2	1578,1678	R,L	NA	NA	F	ad	NA	NA	NA	0	S. Simmons	2006-01-25	S. Simmons	0	4
1297	2002	12935	F	BBN	G1678	25125	2006	2006-01-27	BBNS	2	1678	NA	NA	NA	F	ad	NA	NA	NA	0	P. Morris	2006-02-07	P. Morris	0	4
1297	2002	12935	F	BBN	G1678	24752	2006	2006-01-27	BBNS	2	1678	L	NA	NA	F	ad	NA	NA	NA	0	S. Simmons	2006-01-29	S. Simmons	0	4
1297	2002	12935	F	BBN	G1678	25032	2006	2006-02-03	BBNS	2	1678	R,L	NA	NA	F	ad	NA	NA	NA	0	S. Simmons	2006-02-03	S. Simmons	0	4
1297	2002	12935	F	BBN	G1678	25008	2006	2006-02-03	BBNS	2	NA	NA	NA	NA	NA	NA	NA	NA	NA	0	J. Hassrick	2006-02-03	J. Hassrick	0	4
1297	2002	12935	F	BBN	G1678	25089	2006	2006-02-05	BBNS	2	1678	R	NA	NA	F	ad	NA	NA	NA	0	R. Condit	2006-02-05	R. Condit	0	4
1297	2002	12935	F	BBN	G1678	30095	2006	2006-02-05	BBN	2	167%	R	NA	NA	F	NA	NA	NA	NA	0	other	2006-02-16	other	0	4
1297	2002	12935	F	BBN	G1678	25202	2006	2006-02-06	BBN	2	1678	L	NA	NA	F	NA	NA	NA	NA	0	Y. Mitani	2006-02-08	other	0	4
1297	2002	12935	F	BBN	G1678	27849	2006	2006-02-06	BBNS	2	1678	NA	NA	NA	F	ad	NA	NA	NA	0	P. Morris	2006-02-13	P. Morris	0	4
1297	2002	12935	F	BBN	G1678	25291	2006	2006-02-08	BBNS	2	NA	NA	NA	NA	F	NA	NA	NA	NA	0	P. Robinson	2006-02-08	P. Robinson	0	4
1297	2002	12935	F	BBN	G1678	32463	2006	2006-02-09	BBNS	2	NA	NA	NA	NA	F	ad	NA	NA	NA	0	P. Morris	2006-02-19	P. Morris	0	4
1297	2002	12935	F	BBN	G1678	32525	2006	2006-02-10	BBNS	2	1678	NA	NA	NA	F	ad	NA	NA	NA	0	P. Morris	2006-02-19	P. Morris	0	4
1297	2002	12935	F	BBN	G1678	32635	2006	2006-02-13	BBNS	2	1678	NA	NA	NA	F	ad	NA	NA	NA	0	P. Morris	2006-02-21	P. Morris	0	4
1297	2002	12935	F	BBN	G1678	32755	2006	2006-02-14	BBNS	2	NA	NA	NA	NA	F	ad	NA	NA	NA	0	P. Morris	2006-02-22	P. Morris	0	4
1297	2002	12935	F	BBN	G1678	30019	2006	2006-02-15	BBNS	2	1678	R	NA	NA	NA	NA	NA	NA	NA	0	J. Hassrick	2006-02-16	J. Hassrick	0	4
1297	2002	12935	F	BBN	G1678	30036	2006	2006-02-15	BBNS	2	1678	R	NA	NA	NA	NA	NA	NA	NA	0	J. Hassrick	2006-02-16	J. Hassrick	0	4
1297	2002	12935	F	BBN	G1678	50150	2006	2006-02-16	BBNS	2	1678	NA	NA	NA	F	ad	NA	NA	NA	0	P. Morris	2006-03-10	P. Morris	0	4
1297	2002	12935	F	BBN	G1678	32825	2006	2006-02-19	BBNS	2	NA	NA	NA	NA	F	ad	NA	DEPLOYMENT: GPS tag, TDR, HTR, VHF and 2 accelerometers	NA	0	J. Hassrick	2006-02-22	S. Simmons	0	4
1297	2002	12935	F	BBN	G1678	50326	2006	2006-02-19	BBNS	2	1678	NA	NA	NA	F	ad	NA	NA	NA	0	P. Morris	2006-03-12	P. Morris	0	4
1297	2002	12935	F	BBN	G1678	51006	2006	2006-05-20	BMC	2	1678	R,L	NA	NA	F	ad	0	RECOVERY: GPS, TDR, VHF, HTR and 2 accelerometers from this female today	NA	0	S. Simmons	2006-05-20	S. Simmons	0	4
1297	2002	12935	F	BBN	G1678	55664	2006	2006-05-31	NP	3	1678	L	NA	NA	F	ad	0	NA	NA	0	S. Simmons	2006-06-07	S. Simmons	0	4
1297	2002	12935	F	BBN	G1678	55783	2006	2006-06-08	BBNS	2	NA	NA	NA	NA	F	ad	25	Sat marks on head	NA	0	S. Simmons	2006-06-21	S. Simmons	0	4
1297	2002	12935	F	BBN	G1678	95644	2007	2007-02-01	BBN	2	NA	NA	3490	L	NA	NA	NA	NA	NA	0	A. Allen	2007-02-06	A. Allen	0	5
1297	2002	12935	F	BBN	G1678	95649	2007	2007-02-06	BBN	2	3490	L	3490	b	NA	NA	NA	NA	NA	0	A. Allen	2007-02-08	A. Allen	0	5
1297	2002	12935	F	BBN	G1678	95736	2007	2007-02-12	BBN	2	3490	b	NA	NA	NA	NA	NA	NA	NA	0	A. Allen	2007-02-12	A. Allen	0	5
1297	2002	12935	F	BBN	G1678	95781	2007	2007-02-14	BBN	2	3490	L	NA	NA	F	Ad	NA	NA	NA	0	P. Morris	2007-02-16	P. Morris	0	5
1297	2002	12935	F	BBN	G1678	95961	2007	2007-02-16	BBN	2	3490	L	NA	NA	F	Ad	NA	NA	NA	0	P. Morris	2007-02-20	P. Morris	0	5
1297	2002	12935	F	BBN	G1678	95994	2007	2007-02-17	BBN	2	3490	R	NA	NA	F	Ad	NA	NA	NA	0	P. Morris	2007-02-20	P. Morris	0	5
1297	2002	12935	F	BBN	G1678	96291	2007	2007-02-19	BBN	2	3490	L	NA	NA	F	Ad	NA	NA	NA	0	P. Morris	2007-02-28	P. Morris	0	5
1297	2002	12935	F	BBN	G1678	96366	2007	2007-02-23	BBN	2	3490	L	NA	NA	F	Ad	NA	NA	NA	0	P. Morris	2007-02-28	P. Morris	0	5
1297	2002	12935	F	BBN	G1678	107010	2007	2007-03-02	BBN	2	NA	NA	NA	NA	F	Ad	NA	NA	NA	0	P. Morris	2008-01-26	P. Morris	0	5
1297	2002	12935	F	BBN	G1678	107015	2007	2007-03-04	BBN	2	34__	Rflk	NA	NA	F	Ad	NA	NA	NA	0	P. Morris	2008-01-26	P. Morris	0	5
1297	2002	12935	F	BBN	G1678	97293	2007	NA	BBS	2	3490	R butt	NA	NA	F	NA	0	NA	NA	0	S. Maxwell	2007-05-22	S. Maxwell	0	5
1299	2002	13987	M	NNPG1	G1679	64237	2002	2002-02-13	NNPG1	3	NA	NA	NA	NA	M	W	NA	Blood and blubber samples for C. Debier. Curved Length = 160 cm	NA	0	GM	NA	NA	0	0
1299	2002	13987	M	NNPG1	G1679	64238	2002	2002-02-13	NNPG1	3	NA	NA	NA	NA	M	W	NA	Blood and blubber samples for C. Debier. Curved Length = 160 cm	NA	0	GM	NA	NA	0	0
1299	2002	13987	M	NNPG1	G1679	256922	2002	2002-02-13	NNPG1	3	NA	NA	NA	NA	M	W	NA	NA	NA	0	GM	2014-02-17	R. Condit	0	0
1303	2002	0	M	MBB	G1682	64242	2002	2002-02-17	MBB	2	NA	NA	NA	NA	M	W	NA		NA	0	PAM	NA	NA	0	0
1305	2002	0	F	MBB	G1683	64244	2002	2002-02-17	MBB	2	NA	NA	NA	NA	F	W	NA		NA	0	PAM	NA	NA	0	0
1307	2002	0	M	MBB	G1684	64246	2002	2002-02-17	MBB	2	NA	NA	NA	NA	M	W	NA		NA	0	PAM	NA	NA	0	0
1309	2002	13304	M	BMD	G1685	64248	2002	2002-02-17	BMD	2	NA	NA	NA	NA	M	W	NA		NA	0	PAM	NA	NA	0	0
1311	2002	0	M	BMS	G1686	64250	2002	2002-02-17	BMS	2	NA	NA	NA	NA	M	W	NA		NA	0	PAM	NA	NA	0	0
1312	2002	0	F	BMS	G1687	64251	2002	2002-02-17	BMS	2	NA	NA	NA	NA	F	W	NA		NA	0	PAM	NA	NA	0	0
1314	2002	0	F	MBB	G1688	64253	2002	2002-02-11	MBB	2	NA	NA	NA	NA	F	W	NA		NA	0	PAM	NA	NA	0	0
1314	2002	0	F	MBB	G1688	21278	2005	2005-04-19	BM	2						2-3	0		NA	0	P. Morris	2005-04-21	P. Morris	0	3
1314	2002	0	F	MBB	G1688	22098	2006	2005-05-02	BMNN	2	1688	R			F	ad	100		NA	0	S. Simmons	2005-05-02	S. Simmons	0	4
1316	2002	19676	M	BMS	G1689	64255	2002	2002-02-11	BMS	2	NA	NA	NA	NA	M	W	NA		NA	0	PAM	NA	NA	0	0
1316	2002	19676	M	BMS	G1689	256923	2002	2002-03-05	BMS	2	NA	NA	NA	NA	M	W	NA	NA	NA	0	PAM	2014-02-17	R. Condit	0	0
1318	2002	0	F	BMN	G1690	64258	2002	2002-02-11	BMN	2	NA	NA	NA	NA	F	W	NA		NA	0	PAM	NA	NA	0	0
1320	2002	13616	M	BMS	G1691	64260	2002	2002-02-11	BMS	2	NA	NA	NA	NA	M	W	NA		NA	0	PAM	NA	NA	0	0
1320	2002	13616	M	BMS	G1691	23288	2006	2005-12-23	BMCb	2	NA	NA	NA	NA	M	juv	NA	NA	NA	0	S. Simmons	2005-12-23	S. Simmons	0	4
1320	2002	13616	M	BMS	G1691	55629	2007	2006-05-23	BM	2	NA	NA	NA	NA	M	SA2	95	NA	NA	0	P. Morris	2006-06-04	P. Morris	0	5
1320	2002	13616	M	BMS	G1691	55747	2007	2006-06-08	MBB	2	NA	NA	NA	NA	M	SA2	100	NA	NA	0	P. Morris	2006-06-16	P. Morris	0	5
1320	2002	13616	M	BMS	G1691	94555	2007	2007-01-12	BMB	2	NA	NA	NA	NA	M	SA2	NA	NA	NA	0	P. Morris	2007-01-18	P. Morris	0	5
1322	2002	13712	F	AP	G1692	64262	2002	2002-02-11	AP	2	NA	NA	NA	NA	F	W	NA		NA	0	PAM	NA	NA	0	0
1322	2002	13712	F	AP	G1692	256924	2002	2002-03-05	AP	2	NA	NA	NA	NA	F	W	NA	NA	NA	0	PAM	2014-02-17	R. Condit	0	0
1324	2002	15495	M	SBW/APGS	G1693	64265	2002	2002-02-11	SBW/APGS	2	NA	NA	NA	NA	M	W	NA		NA	0	PAM	NA	NA	0	0
1324	2002	15495	M	SBW/APGS	G1693	256925	2002	2002-03-12	SBW/APGS	2	NA	NA	NA	NA	M	W	NA	NA	NA	0	PAM	2014-02-17	R. Condit	0	0
1326	2002	13183	M	TSB	G1694	64268	2002	2002-02-11	TSB	2	NA	NA	NA	NA	M	W	NA		NA	0	PAM	NA	NA	0	0
1326	2002	13183	M	TSB	G1694	256926	2002	2002-03-09	TSB	2	NA	NA	NA	NA	M	W	NA	NA	NA	0	PAM	2014-02-17	R. Condit	0	0
1328	2002	12753	M	NNPG2	G1695	64271	2002	2002-02-13	NNPG2	3	NA	NA	NA	NA	M	W	NA	Blood & Blubber samples for C. Debier, Mom physiology study for Gitte McDonald. Curved Length = 153 cm	NA	0	GM	NA	NA	0	0
1328	2002	12753	M	NNPG2	G1695	64272	2002	2002-02-13	NNPG2	3	NA	NA	NA	NA	M	W	NA	Blood & Blubber samples for C. Debier, Mom physiology study for Gitte McDonald. Curved Length = 153 cm	NA	0	GM	NA	NA	0	0
1328	2002	12753	M	NNPG2	G1695	256927	2002	2002-02-13	NNPG2	3	NA	NA	NA	NA	M	W	NA	NA	NA	0	GM	2014-02-17	R. Condit	0	0
1329	2002	13935	M	NNPG3	G1696	64273	2002	2002-02-28	NNPG3	3	NA	NA	NA	NA	M	W	NA		NA	0	GIM	NA	NA	0	0
1329	2002	13935	M	NNPG3	G1696	256928	2002	2002-03-03	NNPG3	3	NA	NA	NA	NA	M	W	NA	NA	NA	0	GIM	2014-02-17	R. Condit	0	0
1331	2002	136	M	NNPG1	G1697	64276	2002	2002-02-14	NNPG1	3	NA	NA	NA	NA	M	W	NA	Was dead at mouth of G1 on 2/16/02	NA	0	GM	NA	NA	0	0
1331	2002	136	M	NNPG1	G1697	62623	2002	2002-02-16	NPG1	3	NA	NA	NA	NA	NA	NA	NA	NA	NA	1	unknown	2006-11-10	R. Condit	0	0
1333	2002	15339	M	BBN	G1698	64278	2002	2002-02-14	BBN	2	NA	NA	NA	NA	M	W	NA		NA	0	GIM	NA	NA	0	0
1333	2002	15339	M	BBN	G1698	256929	2002	2002-03-05	BBN	2	NA	NA	NA	NA	M	W	NA	NA	NA	0	GIM	2014-02-17	R. Condit	0	0
1335	2002	12267	F	BBN	G1699	64281	2002	2002-02-14	BBN	2	NA	NA	NA	NA	F	W	NA	Pup of LPL study female. Blubber taken 22 d post partum.	NA	0	GIM	NA	NA	0	0
1337	2002	0	M	NNPG1	G1700	64284	2002	2002-02-16	NNPG1	3	NA	NA	NA	NA	M	W	NA	One of two pups 67 nursed throughout lactation.	NA	0	GIM	NA	NA	0	0
1337	2002	0	M	NNPG1	G1700	256930	2002	2002-03-03	NNPG1	3	NA	NA	NA	NA	M	W	NA	NA	NA	0	GIM	2014-02-17	R. Condit	0	0
1337	2002	0	M	NNPG1	G1700	24094	2006	2006-01-17	AP	2	NA	NA	NA	NA	NA	NA	NA	NA	NA	0	J. Hassrick	2006-01-17	J. Hassrick	0	4
1338	2002	0	M	BBS	G1701	64286	2002	2002-02-16	BBS	2	NA	NA	NA	NA	M	W	NA	At least a triple mother sucker.	NA	0	PAM	NA	NA	0	0
1339	2002	15035	F	BM	G1702	64287	2002	2002-02-16	BM	2	NA	NA	NA	NA	F	W	NA		NA	0	PAM	NA	NA	0	0
1339	2002	15035	F	BM	G1702	256931	2002	2002-03-09	BM	2	NA	NA	NA	NA	F	W	NA	NA	NA	0	PAM	2014-02-17	R. Condit	0	0
1339	2002	15035	F	BM	G1702	21537	2005	2005-04-23	MBB	2					F				NA	0	P. Robinson	2005-04-23	P. Robinson	0	3
1339	2002	15035	F	BM	G1702	21765	2005	2005-04-25	MBB	2					F	3	0		NA	0	S. Simmons	2005-04-25	S. Simmons	0	3
1339	2002	15035	F	BM	G1702	22077	2006	2005-05-02	MBB	2							10		NA	0	C. Kuhn	2005-05-02	C. Kuhn	0	4
1339	2002	15035	F	BM	G1702	23970	2006	2006-01-15	BMS	2	1702	R	NA	NA	F	ad	NA	Preg.	NA	0	P. Morris	2006-01-16	P. Morris	0	4
1339	2002	15035	F	BM	G1702	23933	2006	2006-01-15	BMC	2	NA	NA	1702	R	F	ad	NA	pregnant	NA	0	R. Condit	2006-01-15	R. Condit	0	4
1339	2002	15035	F	BM	G1702	24054	2006	2006-01-16	BMC	2	1702	R	NA	NA	F	ad	NA	Preg.	NA	0	P. Morris	2006-01-17	P. Morris	0	4
1339	2002	15035	F	BM	G1702	24332	2006	2006-01-21	BMC	2	1702	R	NA	NA	F	ad	NA	NA	NA	0	P. Morris	2006-01-22	P. Morris	0	4
1339	2002	15035	F	BM	G1702	24442	2006	2006-01-23	BMC	2	1702	NA	NA	NA	F	ad	NA	NA	NA	0	P. Morris	2006-01-24	P. Morris	0	4
1339	2002	15035	F	BM	G1702	24667	2006	2006-01-24	BMC	2	1702	NA	NA	NA	F	ad	NA	NA	NA	0	P. Morris	2006-01-27	P. Morris	0	4
1339	2002	15035	F	BM	G1702	24734	2006	2006-01-27	BM	2	1702	R	NA	NA	F	NA	NA	NA	NA	0	P. Robinson	2006-01-27	P. Robinson	0	4
1339	2002	15035	F	BM	G1702	24927	2006	2006-02-01	BMC	2	1702	R	NA	NA	F	ad	NA	NA	NA	0	S. Simmons	2006-02-01	S. Simmons	0	4
1339	2002	15035	F	BM	G1702	24909	2006	2006-02-01	BM	2	1702	R	NA	NA	F	NA	NA	NA	NA	0	P. Robinson	2006-02-01	P. Robinson	0	4
1339	2002	15035	F	BM	G1702	25038	2006	2006-02-03	BMC	2	1702	R	NA	NA	F	ad	NA	NA	NA	0	S. Simmons	2006-02-03	S. Simmons	0	4
1339	2002	15035	F	BM	G1702	25001	2006	2006-02-03	BMC	2	NA	NA	NA	NA	NA	NA	NA	NA	NA	0	J. Hassrick	2006-02-03	J. Hassrick	0	4
1339	2002	15035	F	BM	G1702	30088	2006	2006-02-05	BMN	2	1702	R	NA	NA	F	NA	NA	NA	NA	0	other	2006-02-16	other	0	4
1339	2002	15035	F	BM	G1702	25193	2006	2006-02-06	BMNN	2	1702	R	NA	NA	F	NA	NA	NA	NA	0	Y. Mitani	2006-02-08	other	0	4
1339	2002	15035	F	BM	G1702	25280	2006	2006-02-08	BMC	2	1702	R	NA	NA	F	NA	NA	NA	NA	0	P. Robinson	2006-02-08	P. Robinson	0	4
1339	2002	15035	F	BM	G1702	27720	2006	2006-02-09	BMC	2	1702	R	NA	NA	F	ad	NA	NA	NA	0	S. Simmons	2006-02-09	S. Simmons	0	4
1339	2002	15035	F	BM	G1702	27739	2006	2006-02-09	BMC	2	1702	NA	NA	NA	NA	NA	NA	NA	NA	0	J. Hassrick	2006-02-10	J. Hassrick	0	4
1339	2002	15035	F	BM	G1702	32469	2006	2006-02-09	BMC	2	1702	Lff	NA	NA	F	ad	NA	NA	NA	0	P. Morris	2006-02-19	P. Morris	0	4
1339	2002	15035	F	BM	G1702	30142	2006	2006-02-10	TSC	2	1702	NA	NA	NA	F	NA	NA	NA	NA	0	other	2006-02-16	other	0	4
1339	2002	15035	F	BM	G1702	27956	2006	2006-02-13	BMC	2	1702	R	1702	L,sh	F	ad	NA	DEPLOYMENT: sat tag, TDR, VHF and HTR on this female today. Was copulated with before the procedure and watched her go to sea post procedure.	NA	0	S. Simmons	2006-02-13	S. Simmons	0	4
1340	2002	14238	F	TS	G1703	64289	2002	2002-02-17	TS	2	NA	NA	NA	NA	F	W	NA		NA	0	PAM	NA	NA	0	0
1340	2002	14238	F	TS	G1703	256932	2002	2002-03-12	TS	2	NA	NA	NA	NA	F	W	NA	NA	NA	0	PAM	2014-02-17	R. Condit	0	0
1340	2002	14238	F	TS	G1703	20345	2005	2005-03-30	NP	3						2-3	0		NA	0	P. Morris	2005-04-01	P. Morris	0	3
1340	2002	14238	F	TS	G1703	94307	2007	2007-01-11	TSC	2	1703	L,B	NA	NA	NA	NA	NA	NA	NA	0	J. Hassrick	2007-01-13	J. Hassrick	0	5
1340	2002	14238	F	TS	G1703	94342	2007	2007-01-12	TSC	2	1703	L	NA	NA	NA	NA	NA	NA	NA	0	J. Hassrick	2007-01-13	J. Hassrick	0	5
1340	2002	14238	F	TS	G1703	94389	2007	2007-01-14	TSC	2	1703	B	NA	NA	F	ad	NA	last digit 3 or 8.	NA	0	S. Simmons	2007-01-14	S. Simmons	0	5
1340	2002	14238	F	TS	G1703	94436	2007	2007-01-15	TSC	2	1703	B	NA	NA	NA	NA	NA	NA	NA	0	J. Hassrick	2007-01-15	J. Hassrick	0	5
1340	2002	14238	F	TS	G1703	94484	2007	2007-01-16	TSC	2	1703	B	NA	NA	F	ad	NA	NA	NA	0	S. Simmons	2007-01-16	S. Simmons	0	5
1340	2002	14238	F	TS	G1703	94967	2007	2007-01-23	TSC	2	1703	L,B	NA	NA	NA	NA	NA	NA	NA	0	N. M. Teutschel	2007-01-23	other	0	5
1340	2002	14238	F	TS	G1703	95298	2007	2007-01-27	TSE	2	1703	NA	NA	NA	NA	NA	NA	NA	NA	0	N. M. Teutschel	2007-01-29	other	0	5
1340	2002	14238	F	TS	G1703	95419	2007	2007-01-31	TSC	2	1703	R	NA	NA	NA	NA	NA	NA	NA	0	N. M. Teutschel	2007-01-31	N. M. Teutschel	0	5
1340	2002	14238	F	TS	G1703	95441	2007	2007-02-01	TSC	2	1703	NA	NA	NA	F	NA	NA	NA	NA	0	other	2007-02-01	other	0	5
1340	2002	14238	F	TS	G1703	95503	2007	2007-02-01	TSC	2	1703	L	NA	NA	NA	NA	NA	NA	NA	0	N. M. Teutschel	2007-02-01	N. M. Teutschel	0	5
1340	2002	14238	F	TS	G1703	96971	2007	2007-04-16	TSD	2	1703	L	NA	NA	F	ad	NA	NA	NA	0	N. M. Teutschel	2007-04-17	N. M. Teutschel	0	5
1340	2002	14238	F	TS	G1703	131139	2009	2009-01-09	TSC	2	NA	NA	1703	R	F	ad	NA	pregnant	NA	0	M. Fowler	2009-01-09	M. Fowler	0	7
1340	2002	14238	F	TS	G1703	131318	2009	2009-01-13	TSC	2	1703	R	NA	NA	F	Ad	NA	NA	NA	0	N. M. Teutschel	2009-01-13	N. M. Teutschel	0	7
1340	2002	14238	F	TS	G1703	131402	2009	2009-01-14	TSC	2	1703	R	NA	NA	F	ad	NA	NA	NA	0	N. M. Teutschel	2009-01-14	other	0	7
1340	2002	14238	F	TS	G1703	131642	2009	2009-01-16	TSC	2	1703	NA	NA	NA	F	ad	NA	NA	NA	0	P. Morris	2009-01-19	P. Morris	0	7
1340	2002	14238	F	TS	G1703	131606	2009	2009-01-18	TSC	2	1703	R	NA	NA	F	ad	NA	NA	NA	0	R. Condit	2009-01-18	R. Condit	0	7
1340	2002	14238	F	TS	G1703	131706	2009	2009-01-19	TSC	2	1703	R	NA	NA	F	Ad	NA	NA	NA	0	N. M. Teutschel	2009-01-20	N. M. Teutschel	0	7
1340	2002	14238	F	TS	G1703	131767	2009	2009-01-20	TSC	2	1703	NA	NA	NA	F	ad	NA	NA	NA	0	R. Condit	2009-01-20	R. Condit	0	7
1340	2002	14238	F	TS	G1703	131812	2009	2009-01-20	TSC	2	1703	R	NA	NA	F	ad	NA	NA	NA	0	P. Morris	2009-01-21	P. Morris	0	7
1340	2002	14238	F	TS	G1703	131847	2009	2009-01-22	TSC	2	1703	R	NA	NA	F	ad	NA	NA	NA	0	P. Morris	2009-01-23	P. Morris	0	7
1340	2002	14238	F	TS	G1703	132260	2009	2009-01-27	TSE	2	1703	R	NA	NA	F	ad	NA	NA	NA	0	P. Morris	2009-02-09	P. Morris	0	7
1340	2002	14238	F	TS	G1703	132136	2009	2009-02-04	TSD	2	1703	R	NA	NA	F	AD	NA	NA	NA	0	M. Fowler	2009-02-04	M. Fowler	0	7
1340	2002	14238	F	TS	G1703	132500	2009	2009-02-09	TSE	2	NA	NA	NA	NA	F	Ad	NA	NA	NA	0	P. Morris	2009-02-24	P. Morris	0	7
1340	2002	14238	F	TS	G1703	134398	2009	2009-04-21	NP	3	1703	R	NA	NA	F	Ad	0	NA	NA	0	P. Morris	2009-04-25	P. Morris	0	7
1341	2002	16089	F	TS	G1704	64291	2002	2002-02-17	TS	2	NA	NA	NA	NA	F	W	NA	Mom nursed 2 pups for first week or so.	NA	0	PAM	NA	NA	0	0
1341	2002	16089	F	TS	G1704	256933	2002	2002-03-12	TS	2	NA	NA	NA	NA	F	W	NA	NA	NA	0	PAM	2014-02-17	R. Condit	0	0
1342	2002	15037	M	TS	G1705	64293	2002	2002-02-18	TS	2	NA	NA	NA	NA	M	W	NA		NA	0	PAM	NA	NA	0	0
1342	2002	15037	M	TS	G1705	256934	2002	2002-03-19	TS	2	NA	NA	NA	NA	M	W	NA	NA	NA	0	PAM	2014-02-17	R. Condit	0	0
1343	2002	0	M	P1/FSB	G1706	64295	2002	2002-02-18	P1/FSB	2	NA	NA	NA	NA	M	W	NA		NA	0	PAM	NA	NA	0	0
1344	2002	0	F	BBS	G1707	64296	2002	2002-02-16	BBS	2	NA	NA	NA	NA	F	W	NA		NA	0	PAM	NA	NA	0	0
1345	2002	0	F	TS	G1708	64298	2002	2002-02-13	TS	2	NA	NA	NA	NA	F	W	NA		NA	0	PAM	NA	NA	0	0
1346	2002	0	M	SBW/APGS	G1709	64300	2002	2002-02-13	SBW/APGS	2	NA	NA	NA	NA	M	W	NA		NA	0	PAM	NA	NA	0	0
1347	2002	0	F	SBW/APGS	G1710	64302	2002	2002-02-13	SBW/APGS	2	NA	NA	NA	NA	F	W	NA		NA	0	PAM	NA	NA	0	0
1348	2002	0	F	SBW/APGS	G1711	64303	2002	2002-02-13	SBW/APGS	2	NA	NA	NA	NA	F	W	NA		NA	0	PAM	NA	NA	0	0
1349	2002	0	F	SBW/APGS	G1712	64305	2002	2002-02-13	SBW/APGS	2	NA	NA	NA	NA	F	W	NA		NA	0	PAM	NA	NA	0	0
1349	2002	0	F	SBW/APGS	G1712	94115	2007	2007-01-01	APG	2	NA	NA	1712	butt	F	ad	NA	pregnant	NA	0	R. Condit	2007-01-01	R. Condit	0	5
1349	2002	0	F	SBW/APGS	G1712	94143	2007	2007-01-03	APG	2	1712	B	NA	NA	F	ad	NA	NA	NA	0	J. Hassrick	2007-01-04	J. Hassrick	0	5
1349	2002	0	F	SBW/APGS	G1712	94409	2007	2007-01-05	SBW	2	1712	B	NA	NA	F	ad	NA	NA	NA	0	P. Morris	2007-01-15	P. Morris	0	5
1349	2002	0	F	SBW/APGS	G1712	94196	2007	2007-01-08	SBE	2	712	B	1712	R	NA	NA	NA	NA	NA	0	J. Hassrick	2007-01-10	J. Hassrick	0	5
1349	2002	0	F	SBW/APGS	G1712	94233	2007	2007-01-09	SBE	2	1712	R	NA	NA	NA	NA	NA	NA	NA	0	J. Hassrick	2007-01-12	J. Hassrick	0	5
1349	2002	0	F	SBW/APGS	G1712	94295	2007	2007-01-10	SBE	2	1712	NA	NA	NA	NA	NA	NA	NA	NA	0	J. Hassrick	2007-01-13	J. Hassrick	0	5
1349	2002	0	F	SBW/APGS	G1712	94862	2007	2007-01-19	APG	2	1712	R,B	NA	NA	F	ad	NA	NA	NA	0	N. M. Teutschel	2007-01-22	other	0	5
1349	2002	0	F	SBW/APGS	G1712	94891	2007	2007-01-22	SBW	2	1712	NA	NA	NA	NA	NA	NA	NA	NA	0	J. Hassrick	2007-01-22	J. Hassrick	0	5
1349	2002	0	F	SBW/APGS	G1712	128571	2008	2008-04-26	BBS	2	NA	1712	Butt	NA	F	ad	0	NA	NA	0	M. Fowler	2008-04-26	M. Fowler	0	6
1349	2002	0	F	SBW/APGS	G1712	134180	2008	2008-05-02	SB	2	NA	NA	NA	NA	F	Ad	0	NA	NA	0	P. Morris	2009-04-17	P. Morris	0	6
1349	2002	0	F	SBW/APGS	G1712	129143	2009	2008-05-24	BMC	2	NA	NA	NA	NA	F	ad	100	Satellite tag deployment. No marks added, forgot dye.	NA	0	M. Fowler	2008-05-27	M. Fowler	0	7
1349	2002	0	F	SBW/APGS	G1712	130895	2009	2008-12-27	SBE	2	NA	NA	NA	NA	F	ad	NA	Satellite tagged, not marked.; Unsure if pregnant	NA	0	M. Fowler	2008-12-27	M. Fowler	0	7
1349	2002	0	F	SBW/APGS	G1712	130900	2009	2008-12-28	APGw	2	NA	NA	NA	NA	F	ad	NA	sat tag; maybe pregnant	NA	0	R. Condit	2008-12-28	R. Condit	0	7
1349	2002	0	F	SBW/APGS	G1712	130935	2009	2009-01-01	TSW	2	NA	NA	NA	NA	F	ad	NA	NA	NA	0	M. Fowler	2009-01-02	M. Fowler	0	7
1349	2002	0	F	SBW/APGS	G1712	130941	2009	2009-01-02	TSW	2	NA	NA	NA	NA	F	Ad	NA	SAT female.Looks pregnant. Female next to her had two pups, but 1712 did not respond to either of them.	NA	0	N. M. Teutschel	2009-01-02	N. M. Teutschel	0	7
1349	2002	0	F	SBW/APGS	G1712	130957	2009	2009-01-03	TSW	2	1712	NA	NA	NA	NA	NA	NA	NA	NA	0	C. Champagne	2009-01-03	C. Champagne	0	7
1349	2002	0	F	SBW/APGS	G1712	130959	2009	2009-01-04	TSC	2	NA	NA	NA	NA	NA	NA	NA	NA	NA	0	C. Champagne	2009-01-04	C. Champagne	0	7
1349	2002	0	F	SBW/APGS	G1712	133854	2009	2009-04-08	TSW	2	1712	B	NA	NA	F	ad	0	Recovered SAT, TDR, VHF today.	NA	0	N. M. Teutschel	2009-04-10	N. M. Teutschel	0	7
1349	2002	0	F	SBW/APGS	G1712	179471	2010	2010-01-05	SBW	2	NA	NA	NA	NA	F	Ad	NA	Sat. scar, ID'd on 6 Jan but Sat. scar the same	NA	0	P. Morris	2010-01-07	P. Morris	0	8
1349	2002	0	F	SBW/APGS	G1712	179470	2010	2010-01-06	SBW	2	2171	L	NA	NA	F	Ad	NA	Sat. scar, Not positive of the animal ID, but suspect the mark is the other tag number backwards.	NA	0	P. Morris	2010-01-07	P. Morris	0	8
1349	2002	0	F	SBW/APGS	G1712	179570	2010	2010-01-07	APGw	2	2071 //	L	NA	NA	F	Ad	NA	NA	last letter in tag might be a 6	0	N. M. Teutschel	2010-01-07	A. Pearson	0	8
1349	2002	0	F	SBW/APGS	G1712	179627	2010	2010-01-08	AP	2	2171	L	NA	NA	F	Ad	NA	fat	NA	0	M. Fowler	2010-01-08	A. Pearson	0	8
1349	2002	0	F	SBW/APGS	G1712	179763	2010	2010-01-09	APG	2	smear	B	NA	NA	F	Ad	NA	NA	NA	0	N. M. Teutschel	2010-01-11	A. Pearson	0	8
1349	2002	0	F	SBW/APGS	G1712	179766	2010	2010-01-09	APGw	2	1712	L sh	NA	NA	F	Ad	NA	sat scar	NA	0	N. M. Teutschel	2010-01-11	A. Pearson	0	8
1349	2002	0	F	SBW/APGS	G1712	179669	2010	2010-01-10	APG	2	~71~,712	L,R	NA	NA	F	ad	NA	sat scar	NA	0	R. Condit	2010-01-10	R. Condit	0	8
1349	2002	0	F	SBW/APGS	G1712	179804	2010	2010-01-10	APG	2	2171	L	NA	NA	F	Ad	NA	NA	letters very squiggely/messy	0	N. M. Teutschel	2010-01-11	A. Pearson	0	8
1349	2002	0	F	SBW/APGS	G1712	179959	2010	2010-01-11	APG	2	2171	L	NA	NA	F	Ad	NA	NA	NA	0	P. Morris	2010-01-12	P. Morris	0	8
1349	2002	0	F	SBW/APGS	G1712	180091	2010	2010-01-13	APG	2	somelines	NA	NA	NA	F	Ad	NA	NA	NA	0	B. MacDonald	2010-01-14	A. Pearson	0	8
1349	2002	0	F	SBW/APGS	G1712	180310	2010	2010-01-15	APG	2	_712, 20_	R, L	NA	NA	F	Ad	NA	head scar	20smear	0	M. Fowler	2010-01-15	A. Pearson	0	8
1349	2002	0	F	SBW/APGS	G1712	180665	2010	2010-01-16	APG	2	2171	NA	NA	NA	F	AD	NA	NA	NA	0	S. Boaz	2010-01-22	A. Pearson	0	8
1349	2002	0	F	SBW/APGS	G1712	180677	2010	2010-01-16	APG	2	712	NA	NA	NA	F	AD	NA	NA	NA	0	S. Boaz	2010-01-22	A. Pearson	0	8
1349	2002	0	F	SBW/APGS	G1712	180445	2010	2010-01-17	APG	2	__12	NA	NA	NA	F	Ad	NA	possibley card 36??	NA	0	M. Fowler	2010-01-18	A. Pearson	0	8
1349	2002	0	F	SBW/APGS	G1712	180856	2010	2010-01-22	APG	2	1712	Rsh	NA	NA	F	Ad	NA	sat scar	NA	0	M. Fowler	2010-01-22	A. Pearson	0	8
1349	2002	0	F	SBW/APGS	G1712	181257	2010	2010-01-22	APG	2	2_11	L	NA	NA	F	Ad	NA	NA	NA	0	N. M. Teutschel	2010-01-26	A. Pearson	0	8
1349	2002	0	F	SBW/APGS	G1712	181966	2010	2010-02-01	APG	2	2141	L	NA	NA	F	Ad	NA	NA	NA	0	J. Maresh	2010-02-02	A. Pearson	0	8
1349	2002	0	F	SBW/APGS	G1712	200395	2011	2011-01-11	APG	2	1812	R	NA	NA	F	Ad	NA	NA	NA	0	S. Maxwell	2011-01-27	M. McCormley	0	9
1349	2002	0	F	SBW/APGS	G1712	198496	2011	2011-01-13	SBE	2	NA	NA	1712	NA	F	Ad	NA	1712	NA	0	S. Peterson	2011-01-13	M. McCormley	0	9
1349	2002	0	F	SBW/APGS	G1712	198628	2011	2011-01-13	SBE	2	NA	NA	NA	NA	F	Ad	NA	NA	NA	0	Condit & Campagna	2011-01-14	R. Condit	0	9
1349	2002	0	F	SBW/APGS	G1712	198829	2011	2011-01-15	APG	2	1712	L	NA	NA	F	Ad	NA	NA	NA	0	S. Peterson	2011-01-15	M. McCormley	0	9
1349	2002	0	F	SBW/APGS	G1712	198941	2011	2011-01-15	APG	2	1712	L	NA	NA	F	Ad	NA	NA	NA	0	P. Morris	2011-01-17	P. Morris	0	9
1349	2002	0	F	SBW/APGS	G1712	198987	2011	2011-01-16	APGw	2	1712	L	NA	NA	F	Ad	NA	NA	NA	0	P. Robinson	2011-01-17	M. McCormley	0	9
1349	2002	0	F	SBW/APGS	G1712	199184	2011	2011-01-18	APG	2	1712	L	NA	NA	F	Ad	NA	NA	NA	0	C. Goetsch	2011-01-19	M. McCormley	0	9
1349	2002	0	F	SBW/APGS	G1712	199327	2011	2011-01-19	APG	2	1712	L	NA	NA	F	Ad	NA	NA	NA	0	C. Goetsch	2011-01-20	M. McCormley	0	9
1349	2002	0	F	SBW/APGS	G1712	199338	2011	2011-01-19	APG	2	1712	L	NA	NA	F	Ad	NA	NA	NA	0	C. Goetsch	2011-01-20	M. McCormley	0	9
1349	2002	0	F	SBW/APGS	G1712	199361	2011	2011-01-20	APG	2	1712	L	NA	NA	F	Ad	NA	NA	NA	0	C. Goetsch	2011-01-20	M. McCormley	0	9
1349	2002	0	F	SBW/APGS	G1712	199517	2011	2011-01-21	APG	2	1712	L	NA	NA	F	ad	NA	NA	NA	0	R. Condit	2011-01-21	R. Condit	0	9
1349	2002	0	F	SBW/APGS	G1712	199971	2011	2011-01-24	APG	2	1712	L	NA	NA	F	Ad	NA	NA	NA	0	P. Morris	2011-01-25	P. Morris	0	9
1349	2002	0	F	SBW/APGS	G1712	200649	2011	2011-01-27	APG	2	1712	L	NA	NA	F	Ad	NA	NA	NA	0	P. Morris	2011-01-29	P. Morris	0	9
1349	2002	0	F	SBW/APGS	G1712	200710	2011	2011-01-27	APG	2	1712	L	NA	NA	F	Ad	NA	NA	NA	0	P. Morris	2011-01-29	P. Morris	0	9
1349	2002	0	F	SBW/APGS	G1712	200827	2011	2011-01-28	APG	2	1712	L	NA	NA	F	Ad	NA	NA	NA	0	S. Tavoni	2011-01-29	M. McCormley	0	9
1349	2002	0	F	SBW/APGS	G1712	201013	2011	2011-01-31	APG	2	1712	L	NA	NA	F	Ad	NA	NA	NA	0	C. Goetsch	2011-01-31	M. McCormley	0	9
1349	2002	0	F	SBW/APGS	G1712	201102	2011	2011-02-01	APG	2	1712	L	NA	NA	F	Ad	NA	NA	NA	0	S. Peterson	2011-02-02	M. McCormley	0	9
1349	2002	0	F	SBW/APGS	G1712	201192	2011	2011-02-02	APG	2	1712	NA	NA	NA	F	Ad	NA	NA	NA	0	S. Peterson	2011-02-02	M. McCormley	0	9
1349	2002	0	F	SBW/APGS	G1712	201555	2011	2011-02-03	APG	2	1712	NA	NA	NA	F	Ad	NA	fat	NA	0	M. Fowler	2011-02-05	M. McCormley	0	9
1349	2002	0	F	SBW/APGS	G1712	201465	2011	2011-02-04	APG	2	1712	L	NA	NA	NA	NA	NA	NA	NA	0	J. Cutler	2011-02-04	J. Cutler	0	9
1349	2002	0	F	SBW/APGS	G1712	201779	2011	2011-02-04	APG	2	1712	L	NA	NA	F	Ad	NA	NA	NA	0	P. Morris	2011-02-06	P. Morris	0	9
1349	2002	0	F	SBW/APGS	G1712	202133	2011	2011-02-07	APG	2	1712	L	NA	NA	F	Ad	NA	between big log and edge of ledge	NA	0	S. Peterson	2011-02-08	M. McCormley	0	9
1349	2002	0	F	SBW/APGS	G1712	202283	2011	2011-02-08	BBS	2	1712	sh	NA	NA	F	Ad	NA	Sat tag, TDR	NA	0	P. Morris	2011-02-09	P. Morris	0	9
1349	2002	0	F	SBW/APGS	G1712	202356	2011	2011-02-08	APG	2	NA	NA	NA	NA	F	Ad	NA	Deployment	NA	0	P. Robinson	2011-02-09	M. McCormley	0	9
1349	2002	0	F	SBW/APGS	G1712	202409	2011	2011-02-09	APG	2	1712	R	NA	NA	F	Ad	NA	sat tags	NA	0	C. Goetsch	2011-02-11	M. McCormley	0	9
1349	2002	0	F	SBW/APGS	G1712	202573	2011	2011-02-09	BBS	2	1712	L	NA	NA	F	Ad	NA	Sat tag, TDR	NA	0	P. Morris	2011-02-12	P. Morris	0	9
1349	2002	0	F	SBW/APGS	G1712	202400	2011	2011-02-10	BBS	2	1712	NA	NA	NA	F	Ad	NA	Sat tag, TDR	NA	0	P. Morris	2011-02-11	P. Morris	0	9
1349	2002	0	F	SBW/APGS	G1712	202715	2011	2011-02-10	APBN	2	1712	L	NA	NA	F	Ad	NA	Sat tag, TDR	NA	0	P. Morris	2011-02-13	P. Morris	0	9
1349	2002	0	F	SBW/APGS	G1712	205228	2011	2011-05-05	TSW	2	1712	NA	NA	NA	f	ad	0	sat tag	NA	0	P. Robinson	2011-05-05	P. Robinson	0	9
1349	2002	0	F	SBW/APGS	G1712	225434	2011	2011-05-06	BMS	2	NA	NA	NA	NA	F	ad	NA	Satellite tag and TDR recovery. G4885 removed with light geolocator	NA	0	S. Peterson	2011-12-09	S. Peterson	0	9
1349	2002	0	F	SBW/APGS	G1712	205293	2011	2011-05-09	BMS	2	1712	L	NA	NA	f	Ad	0	sat patches	NA	0	M. Fowler	2011-05-09	M. Fowler	0	9
1349	2002	0	F	SBW/APGS	G1712	205477	2011	2011-05-12	BM	2	1712	R	NA	NA	F	Ad	0	glue patches	NA	0	P. Morris	2011-05-16	P. Morris	0	9
1349	2002	0	F	SBW/APGS	G1712	205987	2012	2011-05-29	BMSB	2	NA	NA	NA	NA	F	ad	85	NA	NA	0	S. Peterson	2011-06-01	S. Peterson	0	10
1350	2002	19680	F	SBW/APGS	G1717	64306	2002	2002-02-18	SBW/APGS	2	NA	NA	NA	NA	F	W	NA	Small- Dec '02	NA	0	PAM	NA	NA	0	0
1350	2002	19680	F	SBW/APGS	G1717	256935	2002	2002-03-19	SBW/APGS	2	NA	NA	NA	NA	F	W	NA	NA	NA	0	PAM	2014-02-17	R. Condit	0	0
1350	2002	19680	F	SBW/APGS	G1717	23419	2006	2006-01-06	BBS	2	NA	NA	NA	NA	NA	NA	NA	NA	NA	0	J. Hassrick	2006-01-07	J. Hassrick	0	4
1350	2002	19680	F	SBW/APGS	G1717	23615	2006	2006-01-08	APG	2	NA	NA	NA	NA	NA	NA	NA	NA	NA	0	J. Hassrick	2006-01-10	J. Hassrick	0	4
1350	2002	19680	F	SBW/APGS	G1717	23579	2006	2006-01-08	BBS	2	NA	NA	1717, 171	B, L	F	ad	NA	NA	NA	0	P. Morris	2006-01-09	P. Morris	0	4
1350	2002	19680	F	SBW/APGS	G1717	23734	2006	2006-01-09	BBS	2	1717	NA	NA	NA	F	ad	NA	NA	NA	0	P. Morris	2006-01-11	P. Morris	0	4
1350	2002	19680	F	SBW/APGS	G1717	23654	2006	2006-01-10	APG	2	NA	NA	NA	NA	NA	NA	NA	NA	NA	0	J. Hassrick	2006-01-10	J. Hassrick	0	4
1350	2002	19680	F	SBW/APGS	G1717	94545	2007	2007-01-12	NP	3	NA	NA	1717	R,L,B	F	Ad	NA	Preg.	NA	0	P. Morris	2007-01-18	P. Morris	0	5
1350	2002	19680	F	SBW/APGS	G1717	94429	2007	2007-01-14	NP	3	1717	r	NA	NA	F	ad	NA	NA	NA	0	P. Robinson	2007-01-15	P. Robinson	0	5
1350	2002	19680	F	SBW/APGS	G1717	94637	2007	2007-01-19	NP	3	1717	L,B	NA	NA	NA	NA	NA	NA	NA	0	J. Hassrick	2007-01-20	J. Hassrick	0	5
1350	2002	19680	F	SBW/APGS	G1717	94859	2007	2007-01-19	APG	2	1717	B	NA	NA	NA	NA	NA	NA	NA	0	N. M. Teutschel	2007-01-22	other	0	5
1350	2002	19680	F	SBW/APGS	G1717	94807	2007	2007-01-21	NP	3	1717	L,B	NA	NA	F	ad	NA	NA	NA	0	P. Morris	2007-01-22	P. Morris	0	5
1350	2002	19680	F	SBW/APGS	G1717	94946	2007	2007-01-23	NP	3	1717	L	NA	NA	NA	NA	NA	NA	NA	0	N. M. Teutschel	2007-01-23	other	0	5
1350	2002	19680	F	SBW/APGS	G1717	95039	2007	2007-01-23	NP	3	1717	NA	NA	NA	NA	NA	NA	NA	NA	0	J. Hassrick	2007-01-24	J. Hassrick	0	5
1350	2002	19680	F	SBW/APGS	G1717	95050	2007	2007-01-24	NP	3	1717	R	NA	NA	NA	NA	NA	NA	NA	0	A. Allen	2007-01-25	A. Allen	0	5
1350	2002	19680	F	SBW/APGS	G1717	95233	2007	2007-01-26	NP	3	1717	L	NA	NA	NA	NA	NA	NA	NA	0	A. Allen	2007-01-29	A. Allen	0	5
1350	2002	19680	F	SBW/APGS	G1717	95286	2007	2007-01-27	NP	3	1717	NA	NA	NA	NA	NA	NA	NA	NA	0	N. M. Teutschel	2007-01-29	other	0	5
1350	2002	19680	F	SBW/APGS	G1717	95266	2007	2007-01-28	NP	3	1717	L	NA	NA	NA	NA	NA	NA	NA	0	A. Allen	2007-01-29	A. Allen	0	5
1350	2002	19680	F	SBW/APGS	G1717	95474	2007	2007-01-29	NP	3	1717	L	NA	NA	NA	NA	NA	NA	NA	0	A. Allen	2007-02-01	A. Allen	0	5
1350	2002	19680	F	SBW/APGS	G1717	95561	2007	2007-02-04	NP	3	1717	NA	NA	NA	NA	NA	NA	Possible Deployment, 2/9/07	NA	0	N. M. Teutschel	2007-02-05	N. M. Teutschel	0	5
1350	2002	19680	F	SBW/APGS	G1717	95605	2007	2007-02-05	NP	3	1717	NA	NA	NA	F	ad	NA	NA	NA	0	R. Condit	2007-02-05	R. Condit	0	5
1350	2002	19680	F	SBW/APGS	G1717	97017	2008	NA	bmc	2	1717	l,b	NA	NA	F	ad	50	NA	NA	0	J. Hassrick	2007-04-26	J. Hassrick	0	6
1350	2002	19680	F	SBW/APGS	G1717	97179	2008	2007-04-30	BMC	2	1717	L	NA	NA	F	ad	100	NA	NA	0	J. Hassrick	2007-05-11	N. M. Teutschel	0	6
1350	2002	19680	F	SBW/APGS	G1717	131043	2009	2009-01-07	TSC	2	NA	NA	1717	L	F	ad	NA	pregnant	NA	0	M. Fowler	2009-01-07	M. Fowler	0	7
1350	2002	19680	F	SBW/APGS	G1717	131106	2009	2009-01-08	TSC	2	1717	NA	NA	NA	F	AD	NA	PREGNANT	NA	0	M. Fowler	2009-01-08	M. Fowler	0	7
1350	2002	19680	F	SBW/APGS	G1717	131833	2009	2009-01-22	TSC	2	1717	L	NA	NA	F	ad	NA	NA	NA	0	P. Morris	2009-01-23	P. Morris	0	7
1350	2002	19680	F	SBW/APGS	G1717	179339	2010	2010-01-04	TSC	2	NA	NA	717	L	F	AD	NA	NA	NA	0	N. M. Teutschel	2010-01-04	A. Pearson	0	8
1350	2002	19680	F	SBW/APGS	G1717	179373	2010	2010-01-05	TSC	2	717	L shoulder	717	R butt	F	Ad	NA	NA	NA	0	L. Huckstadt	2010-01-05	A. Pearson	0	8
1350	2002	19680	F	SBW/APGS	G1717	179420	2010	2010-01-05	TSC	2	717	NA	NA	NA	F	Ad	NA	NA	NA	0	P. Morris	2010-01-06	P. Morris	0	8
1350	2002	19680	F	SBW/APGS	G1717	179465	2010	2010-01-06	TSC	2	717	R	NA	NA	F	Ad	NA	NA	NA	0	P. Morris	2010-01-07	P. Morris	0	8
1350	2002	19680	F	SBW/APGS	G1717	179557	2010	2010-01-07	TSC	2	717	R	NA	NA	F	Ad	NA	blood on chin, dead pup	NA	0	N. M. Teutschel	2010-01-07	A. Pearson	0	8
1350	2002	19680	F	SBW/APGS	G1717	179660	2010	2010-01-07	TSC	2	717	NA	NA	NA	F	Ad	NA	with dead pup, today she is acting more like it is hers.	NA	0	P. Morris	2010-01-08	P. Morris	0	8
1350	2002	19680	F	SBW/APGS	G1717	179580	2010	2010-01-08	TSC	2	717	L	NA	NA	F	Ad	NA	blood on head	NA	0	M. Fowler	2010-01-08	A. Pearson	0	8
1350	2002	19680	F	SBW/APGS	G1717	179741	2010	2010-01-09	TSC	2	717	R	NA	NA	F	Ad	NA	dead pup	NA	0	N. M. Teutschel	2010-01-11	A. Pearson	0	8
1350	2002	19680	F	SBW/APGS	G1717	179778	2010	2010-01-10	TSW	2	717	NA	NA	NA	F	Ad	NA	dead pup	NA	0	M. Fowler	2010-01-11	A. Pearson	0	8
1350	2002	19680	F	SBW/APGS	G1717	179793	2010	2010-01-10	TSC	2	717	L	NA	NA	F	Ad	NA	dead pup	NA	0	N. M. Teutschel	2010-01-11	A. Pearson	0	8
1350	2002	19680	F	SBW/APGS	G1717	179815	2010	2010-01-11	TSC	2	717	R	NA	NA	F	Ad	NA	NA	NA	0	other	2010-01-11	A. Pearson	0	8
1350	2002	19680	F	SBW/APGS	G1717	180049	2010	2010-01-12	TSC	2	717	R	NA	NA	F	Ad	NA	NA	NA	0	N. M. Teutschel	2010-01-13	A. Pearson	0	8
1350	2002	19680	F	SBW/APGS	G1717	180175	2010	2010-01-14	TSE	2	717	NA	NA	NA	f	ad	NA	NA	NA	0	E. Kelso	2010-01-14	A. Pearson	0	8
1350	2002	19680	F	SBW/APGS	G1717	193111	2010	2010-01-15	TSC	2	717	L	NA	NA	F	AD	NA	NA	NA	0	S. Boaz	2010-02-09	A. Pearson	0	8
1350	2002	19680	F	SBW/APGS	G1717	180417	2010	2010-01-16	TSC	2	717	L	NA	NA	F	Ad	NA	NA	NA	0	M. Fowler	2010-01-18	A. Pearson	0	8
1350	2002	19680	F	SBW/APGS	G1717	180655	2010	2010-01-16	TSC	2	717	L	NA	NA	F	AD	NA	NA	NA	0	S. Boaz	2010-01-22	A. Pearson	0	8
1350	2002	19680	F	SBW/APGS	G1717	180744	2010	2010-01-20	TSC	2	717	L	NA	NA	F	Ad	NA	NA	NA	0	B. MacDonald	2010-01-22	A. Pearson	0	8
1350	2002	19680	F	SBW/APGS	G1717	197129	2011	2010-05-12	3A	4	NA	NA	NA	NA	F	ad	100	NA	NA	0	P. Morris	2010-11-14	P. Morris	0	9
1350	2002	19680	F	SBW/APGS	G1717	198121	2011	2011-01-08	TSC	2	NA	NA	1717	L	F	Ad	NA	yellow on eyes	NA	0	M. Fowler	2011-01-08	M. McCormley	0	9
1350	2002	19680	F	SBW/APGS	G1717	198210	2011	2011-01-09	TSC	2	1717	L	NA	NA	F	Ad	NA	NA	NA	0	P. Robinson	2011-01-09	M. McCormley	0	9
1350	2002	19680	F	SBW/APGS	G1717	198227	2011	2011-01-09	TSC	2	1717	L	NA	NA	F	Ad	NA	NA	NA	0	P. Robinson	2011-01-09	P. Robinson	0	9
1350	2002	19680	F	SBW/APGS	G1717	198273	2011	2011-01-10	TSC	2	1717	L	NA	NA	F	Ad	NA	NA	NA	0	S. Peterson	2011-01-10	M. McCormley	0	9
1350	2002	19680	F	SBW/APGS	G1717	198401	2011	2011-01-12	TSC	2	1717	L	NA	NA	F	Ad	NA	NA	faded	0	C. Goetsch	2011-01-12	M. McCormley	0	9
1350	2002	19680	F	SBW/APGS	G1717	198501	2011	2011-01-13	TSC	2	1717	L	NA	NA	F	Ad	NA	NA	NA	0	S. Peterson	2011-01-13	M. McCormley	0	9
1350	2002	19680	F	SBW/APGS	G1717	198598	2011	2011-01-13	TSC	2	1717	L	NA	NA	F	Ad	NA	NA	NA	0	J. Harley	2011-01-13	M. McCormley	0	9
1350	2002	19680	F	SBW/APGS	G1717	199722	2011	2011-01-22	TSC	2	1717	L	NA	NA	F	Ad	NA	NA	NA	0	S. Peterson	2011-01-24	M. McCormley	0	9
1350	2002	19680	F	SBW/APGS	G1717	200124	2011	2011-01-24	TSC	2	1717	L	NA	NA	F	Ad	NA	NA	NA	0	other	2011-01-25	M. McCormley	0	9
1350	2002	19680	F	SBW/APGS	G1717	200973	2011	2011-01-31	TSC	2	NA	NA	NA	NA	F	Ad	NA	NA	NA	0	P. Robinson	2011-01-31	P. Robinson	0	9
1350	2002	19680	F	SBW/APGS	G1717	201038	2011	2011-02-01	TSB	2	1717	NA	NA	NA	F	Ad	NA	NA	NA	0	S. Peterson	2011-02-02	M. McCormley	0	9
1350	2002	19680	F	SBW/APGS	G1717	201206	2011	2011-02-02	TSB	2	1717	L	NA	NA	F	Ad	NA	NA	NA	0	P. Robinson	2011-02-02	P. Robinson	0	9
1350	2002	19680	F	SBW/APGS	G1717	205039	2011	2011-04-27	MBB	2	1717	R	NA	NA	F	Ad	0	NA	very faded mark	0	C. Goetsch	2011-04-28	C. Goetsch	0	9
1350	2002	19680	F	SBW/APGS	G1717	205399	2011	2011-05-02	BMS	2	1717	L	NA	NA	FEMALE	NA	0	NA	NA	0	M. Tift	2011-05-15	S. Peterson	0	9
1351	2002	0	F	BMS	G1718	64308	2002	2002-02-18	BMS	2	NA	NA	NA	NA	F	W	NA		NA	0	PAM	NA	NA	0	0
1351	2002	0	F	BMS	G1718	256936	2002	2002-03-05	BMS	2	NA	NA	NA	NA	F	W	NA	NA	NA	0	PAM	2014-02-17	R. Condit	0	0
1352	2002	18096	M	SBE	G1719	64310	2002	2002-02-18	SBE	2	NA	NA	NA	NA	M	W	NA		NA	0	PAM	NA	NA	0	0
1353	2002	15452	F	SBE	G1720	64311	2002	2002-02-18	SBE	2	NA	NA	NA	NA	F	W	NA		NA	0	PAM	NA	NA	0	0
1353	2002	15452	F	SBE	G1720	256937	2002	2002-03-05	SBE	2	NA	NA	NA	NA	F	W	NA	NA	NA	0	PAM	2014-02-17	R. Condit	0	0
1354	2002	11364	M	TS	G1722	64313	2002	2002-02-18	TS	2	NA	NA	NA	NA	M	W	NA		NA	0	PAM	NA	NA	0	0
1354	2002	11364	M	TS	G1722	256938	2002	2002-03-05	TS	2	NA	NA	NA	NA	M	W	NA	NA	NA	0	PAM	2014-02-17	R. Condit	0	0
1355	2002	12069	M	TS	G1723	64315	2002	2002-02-18	TS	2	NA	NA	NA	NA	M	W	NA		NA	0	PAM	NA	NA	0	0
1356	2002	0	M	AP	G1724	64316	2002	2002-02-18	AP	2	NA	NA	NA	NA	M	W	NA		NA	0	PAM	NA	NA	0	0
1357	2002	0	F	BM	G1725	64317	2002	2002-02-18	BM	2	NA	NA	NA	NA	F	W	NA	Orphaned young.	NA	0	PAM	NA	NA	0	0
1358	2002	17931	F	NNPG2	G1726	64318	2002	2002-02-20	NNPG2	3	NA	NA	NA	NA	F	W	NA		NA	0	GIM	NA	NA	0	0
1358	2002	17931	F	NNPG2	G1726	256939	2002	2002-03-03	NNPG2	3	NA	NA	NA	NA	F	W	NA	NA	NA	0	GIM	2014-02-17	R. Condit	0	0
1359	2002	0	F	NNPG1	G1727	64320	2002	2002-02-21	NNPG1	3	NA	NA	NA	NA	F	W	NA		NA	0	GIM	NA	NA	0	0
1359	2002	0	F	NNPG1	G1727	256940	2002	2002-03-03	NNPG1	3	NA	NA	NA	NA	F	W	NA	NA	NA	0	GIM	2014-02-17	R. Condit	0	0
1360	2002	13703	F	NP	G1729	64322	2002	2002-03-02	NP	3	NA	NA	NA	NA	F	W	NA		NA	0	GIM	NA	NA	0	0
1360	2002	13703	F	NP	G1729	256941	2002	2002-03-03	NP	3	NA	NA	NA	NA	F	W	NA	NA	NA	0	GIM	2014-02-17	R. Condit	0	0
1361	2002	15654	M	NNPG1	G1730	64324	2002	2002-03-02	NNPG1	3	NA	NA	NA	NA	M	W	NA	Mom departed 2/21/02 but still suckling from G805 as of 3/3/02.	NA	0	GIM	NA	NA	0	0
1361	2002	15654	M	NNPG1	G1730	256942	2002	2002-03-03	NNPG1	3	NA	NA	NA	NA	M	W	NA	NA	NA	0	GIM	2014-02-17	R. Condit	0	0
1362	2002	20134	F	SBE	G1731	64326	2002	2002-02-24	SBE	2	NA	NA	NA	NA	F	W	NA		NA	0	PAM	NA	NA	0	0
1362	2002	20134	F	SBE	G1731	256943	2002	2002-03-09	SBE	2	NA	NA	NA	NA	F	W	NA	NA	NA	0	PAM	2014-02-17	R. Condit	0	0
1362	2002	20134	F	SBE	G1731	197765	2011	2011-01-03	APG	2	NA	NA	NA	NA	F	Ad	NA	NA	Mark small rectagular	0	R. Condit	2011-01-03	M. McCormley	0	9
1363	2002	14759	M	SBE	G1732	64328	2002	2002-02-24	SBE	2	NA	NA	NA	NA	M	W	NA		NA	0	PAM	NA	NA	0	0
1363	2002	14759	M	SBE	G1732	106409	2008	2008-01-13	BMC	2	NA	NA	1848	RFF	M	SA3	NA	NA	NA	0	P. Morris	2008-01-14	P. Morris	0	6
1363	2002	14759	M	SBE	G1732	106751	2008	2008-01-23	BBNS	2	NA	NA	1848	R,L	M	SA3	NA	NA	NA	0	P. Morris	2008-01-24	P. Morris	0	6
1364	2002	13692	F	TS	G1733	64330	2002	2002-02-24	TS	2	NA	NA	NA	NA	F	W	NA		NA	0	PAM	NA	NA	0	0
1364	2002	13692	F	TS	G1733	256944	2002	2002-03-12	TS	2	NA	NA	NA	NA	F	W	NA	NA	NA	0	PAM	2014-02-17	R. Condit	0	0
1364	2002	13692	F	TS	G1733	4625	2005	2004-12-20	9B	4					F	3			NA	0	M. Fowler	2005-01-07	M. Fowler	0	3
1364	2002	13692	F	TS	G1733	21468	2005	2005-04-20	BM	2									NA	0	J. Hassrick	2005-04-22	J. Hassrick	0	3
1364	2002	13692	F	TS	G1733	25141	2006	2006-01-27	BBS	2	1733	B	1733	L	F	ad	NA	Pregnant	NA	0	P. Morris	2006-02-07	P. Morris	0	4
1364	2002	13692	F	TS	G1733	24772	2006	2006-01-27	BBS	2	NA	NA	173	B	F	ad	NA	Pregnant	NA	0	S. Simmons	2006-01-29	S. Simmons	0	4
1364	2002	13692	F	TS	G1733	24809	2006	2006-01-29	BBS	2	1733	L	NA	NA	F	NA	NA	NA	NA	0	P. Robinson	2006-01-29	P. Robinson	0	4
1364	2002	13692	F	TS	G1733	24978	2006	2006-02-03	BBS	2	NA	NA	NA	NA	NA	NA	NA	NA	NA	0	J. Hassrick	2006-02-03	J. Hassrick	0	4
1364	2002	13692	F	TS	G1733	27705	2006	2006-02-09	BBS	2	NA	NA	NA	NA	NA	NA	NA	NA	NA	0	S. Simmons	2006-02-09	S. Simmons	0	4
1364	2002	13692	F	TS	G1733	27750	2006	2006-02-09	bbs	2	1733	NA	NA	NA	NA	NA	NA	NA	NA	0	J. Hassrick	2006-02-10	J. Hassrick	0	4
1364	2002	13692	F	TS	G1733	32718	2006	2006-02-13	BBS	2	1733	NA	NA	NA	F	ad	NA	NA	NA	0	P. Morris	2006-02-21	P. Morris	0	4
1364	2002	13692	F	TS	G1733	27999	2006	2006-02-14	BBS	2	1733	L	NA	NA	F	ad	NA	NA	NA	0	S. Simmons	2006-02-14	S. Simmons	0	4
1364	2002	13692	F	TS	G1733	32788	2006	2006-02-14	BBS	2	__3	B	NA	NA	F	ad	NA	NA	NA	0	P. Morris	2006-02-22	P. Morris	0	4
1364	2002	13692	F	TS	G1733	30029	2006	2006-02-15	BBS	2	1733	NA	NA	NA	NA	NA	NA	NA	NA	0	J. Hassrick	2006-02-16	J. Hassrick	0	4
1364	2002	13692	F	TS	G1733	30046	2006	2006-02-15	BBS	2	1733	NA	NA	NA	NA	NA	NA	NA	NA	0	J. Hassrick	2006-02-16	J. Hassrick	0	4
1364	2002	13692	F	TS	G1733	50119	2006	2006-02-15	BBS	2	1733	L, B	NA	NA	F	ad	NA	NA	NA	0	P. Morris	2006-03-10	P. Morris	0	4
1364	2002	13692	F	TS	G1733	50172	2006	2006-02-16	BBS	2	1733	NA	NA	NA	F	ad	NA	NA	NA	0	P. Morris	2006-03-10	P. Morris	0	4
1364	2002	13692	F	TS	G1733	50324	2006	2006-02-19	BBS	2	1733	NA	NA	NA	F	ad	NA	NA	NA	0	P. Morris	2006-03-12	P. Morris	0	4
1364	2002	13692	F	TS	G1733	34337	2006	2006-02-21	BBS	2	1733,173	L,B	NA	NA	F	ad	NA	DEPLOYMENT: GPS tag, TDR, HTR and VHF on this female today	NA	0	S. Simmons	2006-02-23	S. Simmons	0	4
1364	2002	13692	F	TS	G1733	34512	2006	2006-02-23	BBS	2	NA	NA	NA	NA	F	ad	NA	GPS+TDR+VHF+HTR	NA	0	Y. Mitani	2006-02-23	Y. Mitani	0	4
1364	2002	13692	F	TS	G1733	34569	2006	2006-02-23	BBS	2	NA	NA	NA	NA	NA	NA	NA	GPS DEPLOY 2 DAYS POST	NA	0	J. Hassrick	2006-02-24	J. Hassrick	0	4
1364	2002	13692	F	TS	G1733	55553	2006	2006-05-28	BBS	2	1733,173	L,B	NA	NA	F	ad	0	RECOVERY: PTT, TDR, VHF and HTR from this female today	NA	0	S. Simmons	2006-05-29	S. Simmons	0	4
1364	2002	13692	F	TS	G1733	55593	2006	2006-06-01	17	4	1733	NA	NA	NA	F	ad	0	Glue patch on head	NA	0	P. Morris	2006-06-04	P. Morris	0	4
1364	2002	13692	F	TS	G1733	55801	2006	2006-06-09	BMC	2	1733	L	NA	NA	F	ad	0	NA	NA	0	S. Simmons	2006-06-21	S. Simmons	0	4
1364	2002	13692	F	TS	G1733	55723	2006	2006-06-12	9B	4	1733	L	NA	NA	F	ad	5	2 glue patches, (Head glue gone)	NA	0	P. Morris	2006-06-16	P. Morris	0	4
1364	2002	13692	F	TS	G1733	55713	2006	2006-06-13	9B	4	1733	L	NA	NA	F	ad	5	2 glue spots (has lost glue from head)	NA	0	P. Morris	2006-06-16	P. Morris	0	4
1364	2002	13692	F	TS	G1733	95688	2007	2007-02-09	BMS	2	NA	NA	1733	L,B	NA	NA	NA	Mark added in rain, may not stick. Pregnant.	NA	0	N. M. Teutschel	2007-02-09	N. M. Teutschel	0	5
1364	2002	13692	F	TS	G1733	95754	2007	2007-02-14	BBS	2	NA	NA	1733, 33	L, R	F	ad	NA	NA	NA	0	S. Maxwell	2007-02-14	S. Maxwell	0	5
1364	2002	13692	F	TS	G1733	95792	2007	2007-02-14	SBW	2	1733	NA	NA	NA	F	Ad	NA	NA	NA	0	P. Morris	2007-02-16	P. Morris	0	5
1364	2002	13692	F	TS	G1733	95811	2007	2007-02-15	BMS	2	1733	NA	NA	NA	F	ad	NA	Small Pup	NA	0	N. M. Teutschel	2007-02-16	N. M. Teutschel	0	5
1364	2002	13692	F	TS	G1733	95968	2007	2007-02-16	BMS	2	1733	L	NA	NA	F	Ad	NA	NA	NA	0	P. Morris	2007-02-20	P. Morris	0	5
1364	2002	13692	F	TS	G1733	96059	2007	2007-02-17	BMS	2	1733	R	NA	NA	F	Ad	NA	Fat with sm pup	NA	0	N. M. Teutschel	2007-02-20	N. M. Teutschel	0	5
1364	2002	13692	F	TS	G1733	96174	2007	2007-02-18	BMS	2	1733	NA	NA	NA	F	Ad	NA	She is coughing and rasping, does not sound healthy	NA	0	P. Morris	2007-02-26	P. Morris	0	5
1364	2002	13692	F	TS	G1733	96298	2007	2007-02-19	BMS	2	1733	L	NA	NA	F	Ad	NA	NA	NA	0	P. Morris	2007-02-28	P. Morris	0	5
1364	2002	13692	F	TS	G1733	96344	2007	2007-02-20	BMS	2	1733	L	NA	NA	F	Ad	NA	NA	NA	0	P. Morris	2007-02-28	P. Morris	0	5
1364	2002	13692	F	TS	G1733	96130	2007	2007-02-21	BMS	2	1733	L	NA	NA	F	Ad	NA	Still Fat	NA	0	N. M. Teutschel	2007-02-22	N. M. Teutschel	0	5
1364	2002	13692	F	TS	G1733	96368	2007	2007-02-23	BMS	2	1733	L	NA	NA	F	Ad	NA	NA	NA	0	P. Morris	2007-02-28	P. Morris	0	5
1364	2002	13692	F	TS	G1733	96418	2007	2007-02-28	BMS	2	17	L	NA	NA	F	Ad	NA	NA	NA	0	P. Morris	2007-03-01	P. Morris	0	5
1364	2002	13692	F	TS	G1733	106908	2007	2007-03-01	BMS	2	1733	NA	NA	NA	F	Ad	NA	NA	NA	0	P. Morris	2008-01-25	P. Morris	0	5
1364	2002	13692	F	TS	G1733	107013	2007	2007-03-02	BMS	2	NA	NA	NA	NA	F	Ad	NA	NA	NA	0	P. Morris	2008-01-26	P. Morris	0	5
1364	2002	13692	F	TS	G1733	106979	2007	2007-03-04	BMS	2	1733	L	NA	NA	F	Ad	NA	NA	NA	0	P. Morris	2008-01-25	P. Morris	0	5
1364	2002	13692	F	TS	G1733	111940	2007	2007-03-06	BMS	2	1733	L	NA	NA	F	ad	NA	NA	NA	0	P. Morris	2008-02-03	P. Morris	0	5
1364	2002	13692	F	TS	G1733	106870	2007	2007-06-08	17	4	1733	L	NA	NA	F	ad	0	NA	NA	0	P. Morris	2008-01-25	P. Morris	0	5
1364	2002	13692	F	TS	G1733	115947	2008	2008-02-12	BMS	2	NA	NA	NA	NA	F	Ad	NA	Preg.	NA	0	P. Morris	2008-02-15	P. Morris	0	6
1364	2002	13692	F	TS	G1733	115993	2008	2008-02-14	BMS	2	NA	NA	NA	NA	F	Ad	NA	preg.? Or just very fat?	NA	0	P. Morris	2008-02-18	P. Morris	0	6
1364	2002	13692	F	TS	G1733	116113	2008	2008-02-15	BMS	2	NA	NA	NA	NA	F	Ad	NA	Preg.	NA	0	P. Morris	2008-02-20	P. Morris	0	6
1364	2002	13692	F	TS	G1733	116157	2008	2008-02-18	BMS	2	NA	NA	NA	NA	F	Ad	NA	NA	NA	0	P. Morris	2008-02-20	P. Morris	0	6
1364	2002	13692	F	TS	G1733	116196	2008	2008-02-20	BMS	2	NA	NA	NA	NA	F	Ad	NA	NA	NA	0	P. Morris	2008-02-22	P. Morris	0	6
1364	2002	13692	F	TS	G1733	116240	2008	2008-02-22	BMS	2	NA	NA	NA	NA	F	Ad	NA	NA	NA	0	P. Morris	2008-02-24	P. Morris	0	6
1364	2002	13692	F	TS	G1733	116376	2008	2008-02-23	BMS	2	NA	NA	NA	NA	F	Ad	NA	NA	NA	0	P. Morris	2008-03-02	P. Morris	0	6
1364	2002	13692	F	TS	G1733	116404	2008	2008-02-25	BMS	2	NA	NA	NA	NA	F	Ad	NA	NA	NA	0	P. Morris	2008-03-02	P. Morris	0	6
1364	2002	13692	F	TS	G1733	129182	2009	2008-05-19	BMC	2	NA	NA	NA	NA	F	ad	100	Head scar	NA	0	M. Fowler	2008-05-29	M. Fowler	0	7
1364	2002	13692	F	TS	G1733	132138	2009	2009-02-04	TSC	2	NA	NA	1733	L back	F	AD	NA	NA	also marked with bottom half of '1733' mark on R	0	M. Fowler	2009-02-04	M. Fowler	0	7
1364	2002	13692	F	TS	G1733	132493	2009	2009-02-09	TSC	2	1733	R	NA	NA	F	Ad	NA	NA	NA	0	P. Morris	2009-02-24	P. Morris	0	7
1364	2002	13692	F	TS	G1733	132344	2009	2009-02-13	TSC	2	1733	NA	NA	NA	F	Ad	NA	aggressive	NA	0	M. Fowler	2009-02-13	M. Fowler	0	7
1364	2002	13692	F	TS	G1733	132657	2009	2009-02-19	TSC	2	1733	L	NA	NA	F	Ad	NA	NA	tiny mid L	0	P. Morris	2009-03-04	P. Morris	0	7
1364	2002	13692	F	TS	G1733	132718	2009	2009-02-20	TSC	2	1733	R	NA	NA	F	Ad	NA	NA	NA	0	P. Morris	2009-03-08	P. Morris	0	7
1364	2002	13692	F	TS	G1733	132765	2009	2009-02-21	TSC	2	1733	L	NA	NA	F	Ad	NA	NA	NA	0	P. Morris	2009-03-12	P. Morris	0	7
1364	2002	13692	F	TS	G1733	132803	2009	2009-02-24	TSC	2	1733	R	NA	NA	F	Ad	NA	NA	NA	0	P. Morris	2009-03-12	P. Morris	0	7
1364	2002	13692	F	TS	G1733	133760	2009	2009-02-25	TSC	2	1733	R	NA	NA	F	Ad	NA	NA	NA	0	P. Morris	2009-04-02	P. Morris	0	7
1364	2002	13692	F	TS	G1733	134584	2009	2009-05-10	MBB	2	1733	NA	NA	NA	F	ad	0	NA	NA	0	M. Fowler	2009-05-10	M. Fowler	0	7
1364	2002	13692	F	TS	G1733	193727	2010	2010-02-13	BMS	2	NA	NA	NA	NA	F	Ad	NA	NA	NA	0	N. M. Teutschel	2010-02-17	A. Pearson	0	8
1364	2002	13692	F	TS	G1733	193762	2010	2010-02-17	BMS	2	NA	NA	17	R	F	Ad	NA	med-large, female is charger, unsure if her pup is only one near	mark in bleach, twice on R side	0	M. Fowler	2010-02-17	A. Pearson	0	8
1364	2002	13692	F	TS	G1733	193844	2010	2010-02-17	BMS	2	NA	NA	NA	NA	F	Ad	NA	a chaser, not skinny	NA	0	P. Morris	2010-02-19	P. Morris	0	8
1364	2002	13692	F	TS	G1733	193895	2010	2010-02-19	BMS	2	17	R	NA	NA	F	Ad	NA	chasing us around, very aggressive	bleach	0	M. Fowler	2010-02-22	A. Pearson	0	8
1364	2002	13692	F	TS	G1733	193879	2010	2010-02-22	BMS	2	NA	NA	1733	L,R, shoulder, LFF, RFF,	F	ad	NA	satellite tag deployment	NA	0	M. Fowler	2010-02-22	M. Fowler	0	8
1364	2002	13692	F	TS	G1733	193970	2010	2010-02-22	BMS	2	NA	NA	NA	NA	F	Ad	NA	keeps chasing me around	NA	0	M. Fowler	2010-02-24	A. Pearson	0	8
1364	2002	13692	F	TS	G1733	194367	2010	2010-02-22	BMS	2	1733	NA	NA	NA	F	Ad	NA	TDR & Sat. tag	NA	0	P. Morris	2010-03-14	P. Morris	0	8
1364	2002	13692	F	TS	G1733	194391	2010	2010-02-26	BMS	2	1733	R	NA	NA	F	Ad	NA	TDR & Sat. tag and 3rd instrument	NA	0	P. Morris	2010-03-14	P. Morris	0	8
1364	2002	13692	F	TS	G1733	196559	2010	2010-05-21	NP	3	1733	R, L, B	NA	NA	F	ad	0	Sat, VHF, Accel recovery today.	NA	0	M. Fowler	2010-06-10	N. M. Teutschel	0	8
1364	2002	13692	F	TS	G1733	196588	2010	2010-05-27	BMC	2	1733	R	NA	NA	F	Ad	0	NA	NA	0	C. Goetsch	2010-07-01	C. Goetsch	0	8
1364	2002	13692	F	TS	G1733	201788	2011	2011-02-04	TSC	2	NA	NA	NA	NA	F	Ad	NA	Preg	NA	0	P. Morris	2011-02-06	P. Morris	0	9
1364	2002	13692	F	TS	G1733	202164	2011	2011-02-04	MBB	2	NA	NA	X173	R	F	ad	NA	pregnant	NA	0	R. Condit	2011-02-08	R. Condit	0	9
1364	2002	13692	F	TS	G1733	201829	2011	2011-02-05	TSC	2	X173	R	NA	NA	F	NA	NA	NA	NA	0	J. Cutler	2011-02-06	M. McCormley	0	9
1364	2002	13692	F	TS	G1733	202511	2011	2011-02-11	TSC	2	X173	R	NA	NA	F	Ad	NA	NA	NA	0	J. Cutler	2011-02-11	M. McCormley	0	9
1364	2002	13692	F	TS	G1733	202853	2011	2011-02-14	TSB	2	X173	R	NA	NA	F	Ad	NA	NA	NA	0	J. Cutler	2011-02-15	M. McCormley	0	9
1364	2002	13692	F	TS	G1733	202883	2011	2011-02-16	TSC	2	X173	NA	NA	NA	F	Ad	NA	NA	NA	0	S. Peterson	2011-02-16	M. McCormley	0	9
1364	2002	13692	F	TS	G1733	202897	2011	2011-02-16	TSC	2	X173	R	NA	NA	NA	NA	NA	NA	NA	0	C. Goetsch	2011-02-18	M. McCormley	0	9
1364	2002	13692	F	TS	G1733	202920	2011	2011-02-18	TSC	2	X173	L	NA	NA	F	Ad	NA	NA	NA	0	S. Peterson	2011-02-18	M. McCormley	0	9
1364	2002	13692	F	TS	G1733	202946	2011	2011-02-19	TSE	2	X173	NA	NA	NA	F	Ad	NA	NA	NA	0	J. Harley	2011-02-21	M. McCormley	0	9
1364	2002	13692	F	TS	G1733	203150	2011	2011-02-19	TSE	2	X173	R	NA	NA	F	Ad	NA	big	NA	0	C. Goetsch	2011-02-24	M. McCormley	0	9
1364	2002	13692	F	TS	G1733	203165	2011	2011-02-21	TSE	2	X173	R	NA	NA	NA	NA	NA	NA	NA	0	C. Goetsch	2011-02-24	M. McCormley	0	9
1364	2002	13692	F	TS	G1733	203232	2011	2011-02-21	TSE	2	X173	L	NA	NA	F	Ad	NA	NA	NA	0	P. Morris	2011-02-25	P. Morris	0	9
1364	2002	13692	F	TS	G1733	203288	2011	2011-02-22	TSE	2	X173	L	NA	NA	F	Ad	NA	NA	NA	0	P. Morris	2011-02-26	P. Morris	0	9
1364	2002	13692	F	TS	G1733	203183	2011	2011-02-23	TSE	2	X173	L	NA	NA	F	Ad	NA	NA	NA	0	S. Peterson	2011-02-24	M. McCormley	0	9
1364	2002	13692	F	TS	G1733	203324	2011	2011-02-26	TSE	2	X173	R	NA	NA	F	Ad	NA	Still pretty big	NA	0	P. Morris	2011-02-27	P. Morris	0	9
1364	2002	13692	F	TS	G1733	203918	2011	2011-02-26	TSE	2	X173	L	NA	NA	F	Ad	NA	NA	NA	0	S. Peterson	2011-03-10	M. McCormley	0	9
1364	2002	13692	F	TS	G1733	203518	2011	2011-02-28	TSC	2	X173	R	NA	NA	F	Ad	NA	NA	NA	0	P. Morris	2011-03-01	P. Morris	0	9
1364	2002	13692	F	TS	G1733	203652	2011	2011-03-01	TSE	2	NA	NA	NA	NA	F	Ad	NA	Deployment	NA	0	P. Robinson	2011-03-03	M. McCormley	0	9
1364	2002	13692	F	TS	G1733	203773	2011	2011-03-03	TSC	2	X173	L	NA	NA	F	Ad	NA	Sat tag, TDR	NA	0	P. Morris	2011-03-04	P. Morris	0	9
1364	2002	13692	F	TS	G1733	203813	2011	2011-03-05	TSB	2	X173	NA	NA	NA	F	Ad	NA	Sat tag, TDR	NA	0	P. Morris	2011-03-07	P. Morris	0	9
1364	2002	13692	F	TS	G1733	203814	2011	2011-03-05	TSB	2	X173	NA	NA	NA	F	Ad	NA	NA	NA	0	P. Morris	2011-03-07	P. Morris	0	9
1364	2002	13692	F	TS	G1733	203872	2011	2011-03-07	TSB	2	X173	L	NA	NA	F	Ad	NA	Sat tag, TDR	NA	0	P. Morris	2011-03-08	P. Morris	0	9
1364	2002	13692	F	TS	G1733	203883	2011	2011-03-08	TSB	2	X173	R	NA	NA	F	Ad	NA	Sat tag, TDR	NA	0	P. Morris	2011-03-09	P. Morris	0	9
1364	2002	13692	F	TS	G1733	203940	2011	2011-03-08	AP	2	X173	B	NA	NA	F	Ad	NA	NA	NA	0	S. Peterson	2011-03-10	M. McCormley	0	9
1364	2002	13692	F	TS	G1733	203892	2011	2011-03-09	TSB	2	NA	NA	NA	NA	F	Ad	NA	Sat tag, TDR, being very closely guarded by a male (darn near laying on her)	NA	0	P. Morris	2011-03-10	P. Morris	0	9
1364	2002	13692	F	TS	G1733	225481	2011	2011-05-17	BMC	2	X173	Left, shoulder	NA	NA	F	ad	NA	Satellite, TDR and kami 2 accelerometer recovered.	NA	0	S. Peterson	2011-12-12	S. Peterson	0	9
1364	2002	13692	F	TS	G1733	224764	2011	2011-05-20	BMC	2	X173	back	NA	NA	F	ad	1	NA	NA	0	C. Goetsch	2011-06-28	C. Goetsch	0	9
1364	2002	13692	F	TS	G1733	205876	2011	2011-05-26	MBBB	2	X173	L	NA	NA	F	ad	2	NA	NA	0	S. Peterson	2011-05-26	S. Peterson	0	9
1364	2002	13692	F	TS	G1733	205893	2011	2011-05-27	MBBB	2	X173	Back	NA	NA	F	ad	0	NA	NA	0	S. Peterson	2011-05-28	S. Peterson	0	9
1364	2002	13692	F	TS	G1733	205979	2011	2011-05-28	MBBB	2	X173	L	NA	NA	F	ad	3	NA	NA	0	S. Peterson	2011-06-01	S. Peterson	0	9
1364	2002	13692	F	TS	G1733	206029	2012	2011-06-05	MBB	2	NA	NA	NA	NA	F	ad	100	NA	NA	0	M. Fowler	2011-06-05	M. Fowler	0	10
1364	2002	13692	F	TS	G1733	206066	2012	2011-06-06	MBBB	2	NA	NA	NA	NA	F	ad	100	NA	NA	0	S. Peterson	2011-06-10	S. Peterson	0	10
1364	2002	13692	F	TS	G1733	231102	2012	2012-03-02	TSB	2	NA	NA	NA	NA	F	Ad	NA	NA	NA	0	P. Morris	2012-03-03	P. Morris	0	10
1364	2002	13692	F	TS	G1733	234080	2012	2012-05-11	BMC	2	NA	NA	NA	NA	F	ad	0	sat scar	NA	0	J. Maresh	2012-05-11	J. Maresh	0	10
1364	2002	13692	F	TS	G1733	240647	2013	2013-01-31	NP	3	NA	NA	NA	NA	F	Ad	NA	Preg.	NA	0	P. Morris	2013-02-01	P. Morris	0	11
1364	2002	13692	F	TS	G1733	241676	2013	2013-02-05	NP	3	NA	NA	NA	NA	F	Ad	NA	old Sat. tag mark	NA	0	P. Morris	2013-02-06	P. Morris	0	11
1364	2002	13692	F	TS	G1733	241871	2013	2013-02-05	NP	3	NA	NA	NA	NA	F	Ad	NA	old Sat. tag mark	NA	0	P. Morris	2013-02-07	P. Morris	0	11
1364	2002	13692	F	TS	G1733	243955	2013	2013-02-15	NP	3	NA	NA	NA	NA	F	Ad	NA	NA	NA	0	P. Morris	2013-02-17	P. Morris	0	11
1364	2002	13692	F	TS	G1733	244272	2013	2013-02-21	NP	3	NA	NA	NA	NA	F	Ad	NA	NA	NA	0	P. Morris	2013-02-22	P. Morris	0	11
1364	2002	13692	F	TS	G1733	244622	2013	2013-02-25	NP	3	NA	NA	NA	NA	F	Ad	NA	NA	NA	0	S. Peterson	2013-02-25	R. Beltran	0	11
1364	2002	13692	F	TS	G1733	245007	2013	2013-03-01	NP	3	NA	NA	NA	NA	F	Ad	NA	NA	NA	0	S. Peterson	2013-03-02	R. Beltran	0	11
1364	2002	13692	F	TS	G1733	245168	2013	2013-03-02	NP	3	NA	NA	1733	Back, sides, flippers	F	Ad	NA	Tags added during deployment procedure today	NA	0	R. Beltran	2013-03-03	R. Beltran	0	11
1364	2002	13692	F	TS	G1733	249803	2013	2013-03-02	ANML	1	NA	NA	NA	NA	NA	NA	NA	NA	NA	0	S. Peterson	2013-11-04	S. Peterson	0	11
1364	2002	13692	F	TS	G1733	249804	2013	2013-03-02	ANML	1	NA	NA	NA	NA	NA	NA	NA	NA	NA	0	S. Peterson	2013-11-04	S. Peterson	0	11
1364	2002	13692	F	TS	G1733	250086	2013	2013-06-07	ANML	1	NA	NA	NA	NA	NA	NA	NA	NA	NA	0	S. Peterson	2013-11-04	S. Peterson	0	11
1364	2002	13692	F	TS	G1733	250087	2013	2013-06-07	ANML	1	NA	NA	NA	NA	NA	NA	NA	NA	NA	0	S. Peterson	2013-11-04	S. Peterson	0	11
1364	2002	13692	F	TS	G1733	261160	2014	2014-03-07	TSC	2	NA	NA	NA	NA	F	Ad	NA	Sat tag scar, not 100% sure of ID but this is the only seal that fits, has carried a Sat. tag in the past and breeds very late in the season.	NA	0	P. Morris	2014-03-08	P. Morris	0	12
1364	2002	13692	F	TS	G1733	264317	2014	2014-03-08	ANML	1	NA	NA	NA	NA	NA	NA	NA	NA	NA	0	PIT scanner	2014-06-12	S. Peterson	0	12
1364	2002	13692	F	TS	G1733	261246	2014	2014-03-09	TSB	2	NA	NA	NA	NA	F	Ad	NA	ID was confirmed by PIT tag read by E. McHuron	NA	0	P. Morris	2014-03-10	P. Morris	0	12
1364	2002	13692	F	TS	G1733	270748	2015	2015-02-14	TSB	2	NA	NA	NA	NA	F	ad	NA	Best guess at ID, late breeder - P. Morris	NA	0	R. Holser	2015-02-14	R. Holser	0	13
1364	2002	13692	F	TS	G1733	275504	2015	2015-05-27	MBB	2	NA	NA	NA	NA	F	ad	0	NA	NA	0	Robinson class	2015-05-29	R. Holser	0	13
1364	2002	13692	F	TS	G1733	275868	2016	2015-06-14	BMb	2	NA	NA	NA	NA	F	ad	100	sat tag scar, shark bit scar on left.	NA	0	P. Robinson	2015-06-14	P. Robinson	0	14
1365	2002	0	M	P1/FSB	G1734	64332	2002	2002-02-24	P1/FSB	2	NA	NA	NA	NA	M	W	NA	His mom nursed two pups throughout lactation. His sister, G1775L, is slightly larger. No clue which one might have been hers originally. Hair sample for David Aurioles Gamboa.	NA	0	PAM	NA	NA	0	0
1365	2002	0	M	P1/FSB	G1734	256945	2002	2002-03-19	P1/FSB	2	NA	NA	NA	NA	M	W	NA	NA	NA	0	PAM	2014-02-17	R. Condit	0	0
1366	2002	11809	F	TS	G1735	64334	2002	2002-02-24	TS	2	NA	NA	NA	NA	F	W	NA	Hair sample for David Aurioles Gamboa	NA	0	PAM	NA	NA	0	0
1366	2002	11809	F	TS	G1735	256946	2002	2002-03-09	TS	2	NA	NA	NA	NA	F	W	NA	NA	NA	0	PAM	2014-02-17	R. Condit	0	0
1366	2002	11809	F	TS	G1735	20359	2005	2005-03-30	APG	2	1735	R				3	0		NA	0	P. Morris	2005-04-01	P. Morris	0	3
1366	2002	11809	F	TS	G1735	50616	2005	2005-04-24	BBNS	2	1735	NA	NA	NA	F	Ad	20	NA	NA	0	P. Morris	2006-04-30	P. Morris	0	3
1366	2002	11809	F	TS	G1735	23904	2006	2006-01-13	APG	2	1735	B	NA	NA	F	ad	NA	NA	NA	0	P. Morris	2006-01-15	P. Morris	0	4
1366	2002	11809	F	TS	G1735	23849	2006	2006-01-14	APG	2	1735	B	NA	NA	F	ad	NA	NA	NA	0	S. Simmons	2006-01-14	S. Simmons	0	4
1366	2002	11809	F	TS	G1735	24197	2006	2006-01-17	SBW	2	_7_5	B	NA	NA	F	ad	NA	Pregnant	NA	0	P. Morris	2006-01-19	P. Morris	0	4
1366	2002	11809	F	TS	G1735	24113	2006	2006-01-17	AP	2	735	B	NA	NA	F	ad	NA	NA	NA	0	S. Simmons	2006-01-18	S. Simmons	0	4
1366	2002	11809	F	TS	G1735	24527	2006	2006-01-24	AP	2	735	B	NA	NA	F	ad	NA	NA	NA	0	S. Simmons	2006-01-25	S. Simmons	0	4
1366	2002	11809	F	TS	G1735	24924	2006	2006-02-01	SBE	2	35	B	NA	NA	F	ad	NA	NA	NA	0	S. Simmons	2006-02-01	S. Simmons	0	4
1366	2002	11809	F	TS	G1735	25053	2006	2006-02-03	AP	2	1735	B	NA	NA	F	ad	NA	NA	NA	0	S. Simmons	2006-02-03	S. Simmons	0	4
1366	2002	11809	F	TS	G1735	24981	2006	2006-02-03	SBE	2	NA	NA	NA	NA	NA	NA	NA	NA	NA	0	J. Hassrick	2006-02-03	J. Hassrick	0	4
1366	2002	11809	F	TS	G1735	233877	2007	2006-05-16	MBB	2	NA	NA	NA	NA	F	Ad	100	NA	NA	0	P. Morris	2012-05-07	P. Morris	0	5
1366	2002	11809	F	TS	G1735	94978	2007	2007-01-23	TSB	2	1735	R	NA	NA	F	ad	NA	NA	NA	0	N. M. Teutschel	2007-01-24	other	0	5
1366	2002	11809	F	TS	G1735	95018	2007	2007-01-23	SBE	2	NA	NA	1735	R	NA	NA	NA	NA	NA	0	J. Hassrick	2007-01-24	J. Hassrick	0	5
1366	2002	11809	F	TS	G1735	95385	2007	2007-01-28	APG	2	1735	L	NA	NA	NA	NA	NA	NA	NA	0	J. Hassrick	2007-01-29	J. Hassrick	0	5
1366	2002	11809	F	TS	G1735	95433	2007	2007-01-31	APG	2	1735	L	NA	NA	NA	NA	NA	NA	NA	0	N. M. Teutschel	2007-01-31	N. M. Teutschel	0	5
1366	2002	11809	F	TS	G1735	95538	2007	2007-02-01	APG	2	1735	NA	NA	NA	F	NA	NA	NA	NA	0	other	2007-02-02	other	0	5
1366	2002	11809	F	TS	G1735	95518	2007	2007-02-01	APG	2	1735	L	NA	NA	NA	NA	NA	Possible Deployment, 2/18/07	NA	0	N. M. Teutschel	2007-02-01	N. M. Teutschel	0	5
1366	2002	11809	F	TS	G1735	95706	2007	2007-02-10	SBW	2	1735	R	NA	NA	F	Ad	NA	NA	NA	0	N. M. Teutschel	2007-02-10	N. M. Teutschel	0	5
1366	2002	11809	F	TS	G1735	95852	2007	2007-02-16	SBW	2	1735	NA	NA	NA	F	ad	NA	SKINNY	NA	0	N. M. Teutschel	2007-02-16	N. M. Teutschel	0	5
1366	2002	11809	F	TS	G1735	95975	2007	2007-02-16	SBW	2	1735	R	NA	NA	F	Ad	NA	TDR & Sat tag	NA	0	P. Morris	2007-02-20	P. Morris	0	5
1366	2002	11809	F	TS	G1735	96101	2007	2007-02-16	SBW	2	1735	R	NA	NA	F	ad	NA	DEPLOYMENT. SAT/TDR/VHF. 149.585.	NA	0	N. M. Teutschel	2007-02-22	N. M. Teutschel	0	5
1366	2002	11809	F	TS	G1735	96190	2007	2007-02-18	SBW	2	173_	L	NA	NA	F	Ad	NA	TDR & Sat tag	NA	0	P. Morris	2007-02-26	P. Morris	0	5
1366	2002	11809	F	TS	G1735	96305	2007	2007-02-19	SBW	2	173_	L	NA	NA	F	Ad	NA	TDR & Sat tag	NA	0	P. Morris	2007-02-28	P. Morris	0	5
1366	2002	11809	F	TS	G1735	97093	2007	NA	bmc	2	NA	NA	NA	NA	F	ad	NA	mass: 344, CL: 259, SL: 249; SAT/TDR recovery	NA	0	J. Hassrick	2007-05-02	J. Hassrick	0	5
1366	2002	11809	F	TS	G1735	97160	2007	2007-05-01	TSB	2	1735	L	NA	NA	F	ad	0	SAT, VHF, TDR look good.	NA	0	N. M. Teutschel	2007-05-11	N. M. Teutschel	0	5
1366	2002	11809	F	TS	G1735	97238	2007	2007-05-04	BMC	2	1735	NA	NA	NA	F	ad	0	NA	NA	0	N. M. Teutschel	2007-05-11	N. M. Teutschel	0	5
1366	2002	11809	F	TS	G1735	106653	2008	2008-01-20	BBS	2	NA	NA	35	R	F	Ad	NA	NA	NA	0	N. M. Teutschel	2008-01-20	N. M. Teutschel	0	6
1366	2002	11809	F	TS	G1735	106694	2008	2008-01-20	BBS	2	35	NA	1735	R	F	ad	NA	marks are messy	NA	0	M. Fowler	2008-01-20	M. Fowler	0	6
1366	2002	11809	F	TS	G1735	106792	2008	2008-01-22	BBS	2	1735	R	NA	NA	f	ad	NA	NA	NA	0	N. M. Teutschel	2008-01-24	N. M. Teutschel	0	6
1366	2002	11809	F	TS	G1735	106803	2008	2008-01-23	APG	2	35	L	NA	NA	f	ad	NA	NA	NA	0	N. M. Teutschel	2008-01-24	N. M. Teutschel	0	6
1366	2002	11809	F	TS	G1735	134105	2008	2008-05-02	BM	2	1735	R	NA	NA	F	Ad	0	NA	NA	0	P. Morris	2009-04-17	P. Morris	0	6
1366	2002	11809	F	TS	G1735	129158	2008	2008-05-17	BMN	2	1735	R	NA	NA	f	ad	20	NA	NA	0	M. Fowler	2008-05-29	M. Fowler	0	6
1366	2002	11809	F	TS	G1735	134643	2010	2009-05-16	MBB	2	NA	NA	1175	L	F	ad	100	NA	NA	0	M. Fowler	2009-05-16	M. Fowler	0	8
1366	2002	11809	F	TS	G1735	134671	2010	2009-05-16	MBB	2	NA	NA	173	R	F	ad	100	NA	NA	0	M. Fowler	2009-05-22	M. Fowler	0	8
1366	2002	11809	F	TS	G1735	134686	2010	2009-05-22	BBN	2	1175	NA	NA	NA	F	AD	100	NA	NA	0	M. Fowler	2009-05-22	M. Fowler	0	8
1366	2002	11809	F	TS	G1735	134816	2010	2009-06-02	BBN	2	1175	NA	NA	NA	F	ad	100	NA	NA	0	M. Fowler	2009-06-09	M. Fowler	0	8
1366	2002	11809	F	TS	G1735	180269	2010	2010-01-14	MBB	2	NA	NA	1735	R, Rff	F	Ad	NA	Preg.	NA	0	P. Morris	2010-01-15	P. Morris	0	8
1366	2002	11809	F	TS	G1735	180296	2010	2010-01-15	APG	2	1175, 1735	L, R	NA	NA	F	Ad	NA	NA	NA	0	C. Goetsch	2010-01-15	A. Pearson	0	8
1366	2002	11809	F	TS	G1735	180311	2010	2010-01-15	BBS	2	1735	NA	NA	NA	F	Ad	NA	NA	NA	0	M. Fowler	2010-01-15	A. Pearson	0	8
1366	2002	11809	F	TS	G1735	180319	2010	2010-01-15	BBS	2	1735, 1175	R, L	NA	NA	F	Ad	NA	Preg.	NA	0	P. Morris	2010-01-16	P. Morris	0	8
1366	2002	11809	F	TS	G1735	180511	2010	2010-01-15	BBS	2	1735	NA	NA	NA	F	Ad	NA	NA	NA	0	N. M. Teutschel	2010-01-18	A. Pearson	0	8
1366	2002	11809	F	TS	G1735	193096	2010	2010-01-15	APG	2	1735	R	NA	NA	F	AD	NA	NA	NA	0	S. Boaz	2010-02-09	A. Pearson	0	8
1366	2002	11809	F	TS	G1735	180427	2010	2010-01-16	BBS	2	1735	NA	NA	NA	F	Ad	NA	NA	NA	0	M. Fowler	2010-01-18	A. Pearson	0	8
1366	2002	11809	F	TS	G1735	180679	2010	2010-01-16	APG	2	1735	R	NA	NA	F	AD	NA	NA	NA	0	S. Boaz	2010-01-22	A. Pearson	0	8
1366	2002	11809	F	TS	G1735	180393	2010	2010-01-17	BBS	2	1735	R, Rff	NA	NA	F	Ad	NA	NA	NA	0	P. Morris	2010-01-18	P. Morris	0	8
1366	2002	11809	F	TS	G1735	180459	2010	2010-01-17	BBS	2	1735	R	NA	NA	F	Ad	NA	NA	NA	0	M. Fowler	2010-01-18	A. Pearson	0	8
1366	2002	11809	F	TS	G1735	180572	2010	2010-01-19	APG	2	1735	R	NA	NA	F	Ad	NA	NA	NA	0	S. Maxwell	2010-01-21	A. Pearson	0	8
1366	2002	11809	F	TS	G1735	180853	2010	2010-01-22	BBS	2	1735	R	NA	NA	F	Ad	NA	NA	NA	0	M. Fowler	2010-01-22	A. Pearson	0	8
1366	2002	11809	F	TS	G1735	181243	2010	2010-01-22	MBB	2	_175	R	NA	NA	F	Ad	NA	NA	1st digit either 3 or 1	0	N. M. Teutschel	2010-01-26	A. Pearson	0	8
1366	2002	11809	F	TS	G1735	181114	2010	2010-01-25	BBS	2	1175	R	NA	NA	F	Ad	NA	NA	NA	0	J. Maresh	2010-01-25	A. Pearson	0	8
1366	2002	11809	F	TS	G1735	181635	2010	2010-01-28	APG	2	1735	R	NA	NA	F	Ad	NA	NA	NA	0	C. Goetsch	2010-01-30	A. Pearson	0	8
1366	2002	11809	F	TS	G1735	193212	2010	2010-02-03	BBS	2	1735	R	NA	NA	F	Ad	NA	NA	NA	0	P. Morris	2010-02-10	P. Morris	0	8
1366	2002	11809	F	TS	G1735	182267	2010	2010-02-04	APG	2	1735	R flipper	NA	NA	F	ad	NA	NA	NA	0	S. Maxwell	2010-02-06	A. Pearson	0	8
1366	2002	11809	F	TS	G1735	182189	2010	2010-02-05	apg	2	1735	right front flpper	NA	NA	NA	NA	NA	NA	NA	0	E. Kelso	2010-02-05	E. Kelso	0	8
1366	2002	11809	F	TS	G1735	193343	2010	2010-02-05	BBS	2	1735	R	NA	NA	F	Ad	NA	NA	NA	0	P. Morris	2010-02-10	P. Morris	0	8
1366	2002	11809	F	TS	G1735	192951	2010	2010-02-06	BBS	2	1175	L	NA	NA	F	Ad	NA	skinny	NA	0	A.L. Harrison	2010-02-07	A. Pearson	0	8
1366	2002	11809	F	TS	G1735	192967	2010	2010-02-06	BBS	2	1735	R	NA	NA	F	Ad	NA	NA	NA	0	A.L. Harrison	2010-02-07	A. Pearson	0	8
1366	2002	11809	F	TS	G1735	193049	2010	2010-02-08	BBS	2	1735	NA	NA	NA	F	ad	NA	NA	NA	0	M. Fowler	2010-02-08	M. Fowler	0	8
1366	2002	11809	F	TS	G1735	193392	2010	2010-02-10	BBS	2	1735, 1175	R, RFF, L	1735	Back	F	ad	NA	Satellite tag deployment	NA	0	M. Fowler	2010-02-10	M. Fowler	0	8
1366	2002	11809	F	TS	G1735	193571	2010	2010-02-11	BBS	2	1735	R	NA	NA	F	Ad	NA	Sat. tag & TDR	NA	0	P. Morris	2010-02-15	P. Morris	0	8
1366	2002	11809	F	TS	G1735	193657	2010	2010-02-13	BBS	2	1175	NA	NA	NA	F	Ad	NA	NA	NA	0	M. Fowler	2010-02-15	A. Pearson	0	8
1366	2002	11809	F	TS	G1735	195664	2010	2010-04-26	SBE	2	1735	R	NA	NA	F	ad	1	Sat, TDR, VHF, BCT Recovery today.	NA	0	N. M. Teutschel	2010-04-27	N. M. Teutschel	0	8
1366	2002	11809	F	TS	G1735	195736	2010	2010-04-27	TSW	2	1735	NA	NA	NA	F	Ad	0	sat patches	NA	0	C. Goetsch	2010-04-30	C. Goetsch	0	8
1366	2002	11809	F	TS	G1735	195770	2010	2010-05-02	BMC	2	1735	R	NA	NA	F	Ad	0	sat patches	NA	0	C. Goetsch	2010-05-03	C. Goetsch	0	8
1366	2002	11809	F	TS	G1735	195856	2010	2010-05-04	BMN	2	1735	R	NA	NA	F	Ad	0	sat patches, looks fine	NA	0	M. Fowler	2010-05-04	C. Goetsch	0	8
1366	2002	11809	F	TS	G1735	196042	2010	2010-05-12	BMS	2	1735	NA	NA	NA	F	ad	5	satellite patches	NA	0	M. Fowler	2010-05-13	M. Fowler	0	8
1366	2002	11809	F	TS	G1735	196138	2010	2010-05-12	BMS	2	1735	NA	NA	NA	F	ad	10	sat patches	NA	0	C. Goetsch	2010-05-21	C. Goetsch	0	8
1366	2002	11809	F	TS	G1735	196202	2010	2010-05-12	BMC	2	1735	Back	NA	NA	F	ad	NA	sat patches	NA	0	C. Goetsch	2010-05-21	C. Goetsch	0	8
1366	2002	11809	F	TS	G1735	196076	2010	2010-05-15	BMC	2	1175	L	NA	NA	F	ad	20	NA	NA	0	M. Fowler	2010-05-16	M. Fowler	0	8
1366	2002	11809	F	TS	G1735	196256	2010	2010-05-15	BMS	2	1735	NA	NA	NA	F	ad	30	sat scar	NA	0	C. Goetsch	2010-05-21	C. Goetsch	0	8
1366	2002	11809	F	TS	G1735	196315	2010	2010-05-17	BMC	2	NA	NA	NA	NA	F	ad	40	sat patches	NA	0	C. Goetsch	2010-05-22	C. Goetsch	0	8
1366	2002	11809	F	TS	G1735	196643	2011	2010-06-02	BBN	2	NA	NA	NA	NA	F	Ad	100	NA	NA	0	C. Goetsch	2010-07-01	C. Goetsch	0	9
1366	2002	11809	F	TS	G1735	196667	2011	2010-06-03	BMC	2	NA	NA	NA	NA	F	Ad	100	NA	NA	0	C. Goetsch	2010-07-01	C. Goetsch	0	9
1366	2002	11809	F	TS	G1735	196576	2011	2010-06-08	BMC	2	NA	NA	NA	NA	F	ad	100	NA	NA	0	M. Fowler	2010-06-11	M. Fowler	0	9
1366	2002	11809	F	TS	G1735	200391	2011	2011-01-11	APG	2	1735	R	NA	NA	F	Ad	NA	NA	NA	0	S. Maxwell	2011-01-27	M. McCormley	0	9
1366	2002	11809	F	TS	G1735	199216	2011	2011-01-19	TSW	2	NA	NA	1735	R,L	F	Ad	NA	just arrived	NA	0	L. Schwarz	2011-01-19	M. McCormley	0	9
1366	2002	11809	F	TS	G1735	199259	2011	2011-01-19	TSW	2	U735	R	1735	B	F	Ad	NA	NA	NA	0	P. Morris	2011-01-20	P. Morris	0	9
1366	2002	11809	F	TS	G1735	199328	2011	2011-01-19	TSW	2	1735	L	NA	NA	F	Ad	NA	NA	NA	0	C. Goetsch	2011-01-20	M. McCormley	0	9
1366	2002	11809	F	TS	G1735	199339	2011	2011-01-19	TSW	2	1735	L	NA	NA	F	Ad	NA	NA	NA	0	C. Goetsch	2011-01-20	M. McCormley	0	9
1366	2002	11809	F	TS	G1735	199601	2011	2011-01-20	SBW	2	1735	R, B	NA	NA	F	Ad	NA	NA	NA	0	P. Morris	2011-01-22	P. Morris	0	9
1366	2002	11809	F	TS	G1735	199674	2011	2011-01-22	APG	2	173	b	NA	NA	F	Ad	NA	NA	NA	0	C. Goetsch	2011-01-24	M. McCormley	0	9
1366	2002	11809	F	TS	G1735	200143	2011	2011-01-24	APG	2	1735	R	NA	NA	F	Ad	NA	NA	NA	0	other	2011-01-25	M. McCormley	0	9
1366	2002	11809	F	TS	G1735	200249	2011	2011-01-25	APG	2	1735	B	NA	NA	F	Ad	NA	NA	NA	0	P. Morris	2011-01-26	P. Morris	0	9
1366	2002	11809	F	TS	G1735	200502	2011	2011-01-26	APG	2	17__	L	NA	NA	F	Ad	NA	NA	NA	0	C. Goetsch	2011-01-29	M. McCormley	0	9
1366	2002	11809	F	TS	G1735	200809	2011	2011-01-28	APG	2	1735	R	NA	NA	F	Ad	NA	NA	NA	0	S. Tavoni	2011-01-29	M. McCormley	0	9
1366	2002	11809	F	TS	G1735	201562	2011	2011-02-03	APG	2	1735	NA	NA	NA	F	Ad	NA	NA	NA	0	M. Fowler	2011-02-05	M. McCormley	0	9
1366	2002	11809	F	TS	G1735	201582	2011	2011-02-03	APG	2	1735	b	NA	NA	F	Ad	NA	NA	NA	0	M. Fowler	2011-02-05	M. McCormley	0	9
1366	2002	11809	F	TS	G1735	201596	2011	2011-02-03	APG	2	1735	NA	NA	NA	F	Ad	NA	NA	NA	0	C. Goetsch	2011-02-05	M. McCormley	0	9
1366	2002	11809	F	TS	G1735	201609	2011	2011-02-03	APG	2	1735	R	NA	NA	F	Ad	NA	NA	NA	0	S. Peterson	2011-02-05	M. McCormley	0	9
1366	2002	11809	F	TS	G1735	202123	2011	2011-02-07	APG	2	1735	L,b	NA	NA	F	Ad	NA	top west side	NA	0	S. Peterson	2011-02-08	M. McCormley	0	9
1366	2002	11809	F	TS	G1735	202297	2011	2011-02-08	APG	2	1735	R, B	NA	NA	F	Ad	NA	NA	NA	0	P. Morris	2011-02-09	P. Morris	0	9
1366	2002	11809	F	TS	G1735	202579	2011	2011-02-09	APG	2	1735	B	NA	NA	F	Ad	NA	NA	NA	0	P. Morris	2011-02-12	P. Morris	0	9
1366	2002	11809	F	TS	G1735	202467	2011	2011-02-11	APG	2	1735	b	NA	NA	F	Ad	NA	N. end	NA	0	S. Peterson	2011-02-11	M. McCormley	0	9
1366	2002	11809	F	TS	G1735	202837	2011	2011-02-13	APG	2	1735	R	NA	NA	F	Ad	NA	NA	NA	0	J. Cutler	2011-02-15	M. McCormley	0	9
1366	2002	11809	F	TS	G1735	202878	2011	2011-02-16	BBS	2	1735	b	NA	NA	F	Ad	NA	N of log	NA	0	S. Peterson	2011-02-16	M. McCormley	0	9
1366	2002	11809	F	TS	G1735	205090	2011	2011-04-28	BMS	2	1735	R	NA	NA	F	ad	0	NA	NA	0	S. Peterson	2011-04-29	S. Peterson	0	9
1366	2002	11809	F	TS	G1735	205065	2011	2011-04-29	BMN	2	1735	R	NA	NA	f	ad	0	NA	NA	0	S. Peterson	2011-04-29	S. Peterson	0	9
1366	2002	11809	F	TS	G1735	205151	2011	2011-04-30	BMD	2	1735	R	NA	NA	f	ad	0	NA	NA	0	P. Robinson	2011-04-30	P. Robinson	0	9
1366	2002	11809	F	TS	G1735	205178	2011	2011-05-01	BMND	2	NA	NA	NA	NA	f	ad	0	NA	NA	0	S. Peterson	2011-05-02	S. Peterson	0	9
1366	2002	11809	F	TS	G1735	205369	2011	2011-05-02	BBN	2	1735	MID BACK	NA	NA	FEMALE	NA	10	NA	NA	0	M. Tift	2011-05-15	S. Peterson	0	9
1366	2002	11809	F	TS	G1735	205895	2012	2011-05-27	MBBB	2	NA	NA	NA	NA	F	ad	100	NA	NA	0	S. Peterson	2011-05-28	S. Peterson	0	10
1366	2002	11809	F	TS	G1735	226159	2012	2012-01-09	AP	2	NA	NA	1735	R	F	ad	NA	NA	NA	0	E. Pickett	2012-01-09	E. Pickett	0	10
1366	2002	11809	F	TS	G1735	226232	2012	2012-01-10	AP	2	NA	NA	X181	L	F	ad	NA	NA	NA	0	C. Goetsch	2012-01-10	E. Pickett	0	10
1366	2002	11809	F	TS	G1735	226298	2012	2012-01-10	AP	2	NA	NA	X181	L	F	ad	NA	NA	NA	0	J. Hanaway	2012-01-12	E. Pickett	0	10
1366	2002	11809	F	TS	G1735	226328	2012	2012-01-11	APG	2	X181	L	NA	NA	F	ad	NA	NA	NA	0	J. Harley	2012-01-12	E. Pickett	0	10
1366	2002	11809	F	TS	G1735	226329	2012	2012-01-11	APG	2	1735	R	NA	NA	F	ad	NA	NA	NA	0	J. Harley	2012-01-12	E. Pickett	0	10
1366	2002	11809	F	TS	G1735	226350	2012	2012-01-11	APG	2	1735	R	NA	NA	F	ad	NA	NA	NA	0	E. Pickett	2012-01-12	E. Pickett	0	10
1366	2002	11809	F	TS	G1735	226483	2012	2012-01-12	AP	2	X181	L	NA	NA	F	ad	NA	NA	NA	0	M. Fowler	2012-01-13	E. Pickett	0	10
1366	2002	11809	F	TS	G1735	226484	2012	2012-01-12	AP	2	1735	R	NA	NA	F	ad	NA	NA	NA	0	M. Fowler	2012-01-13	E. Pickett	0	10
1366	2002	11809	F	TS	G1735	226508	2012	2012-01-13	AP	2	1735	R	NA	NA	F	ad	NA	NA	NA	0	M. Tift	2012-01-13	E. Pickett	0	10
1366	2002	11809	F	TS	G1735	226618	2012	2012-01-15	AP	2	1735	R	NA	NA	F	ad	NA	NA	NA	0	S. Peterson	2012-01-15	S. Peterson	0	10
1366	2002	11809	F	TS	G1735	226744	2012	2012-01-16	APG	2	_735	R	NA	NA	F	ad	NA	NA	NA	0	M. Fowler	2012-01-16	E. Pickett	0	10
1366	2002	11809	F	TS	G1735	226912	2012	2012-01-17	AP	2	X181	L	NA	NA	F	ad	NA	NA	NA	0	J. Harley	2012-01-18	E. Pickett	0	10
1366	2002	11809	F	TS	G1735	226943	2012	2012-01-17	AP	2	X181, 1735	L, R	NA	NA	F	Ad	NA	NA	NA	0	P. Morris	2012-01-18	P. Morris	0	10
1366	2002	11809	F	TS	G1735	227332	2012	2012-01-21	APG	2	X181	L	NA	NA	NA	NA	NA	NA	NA	0	J. Harley	2012-01-23	E. Pickett	0	10
1366	2002	11809	F	TS	G1735	227575	2012	2012-01-23	APG	2	1735	NA	NA	NA	F	ad	NA	NA	NA	0	M. Fowler	2012-01-24	E. Pickett	0	10
1366	2002	11809	F	TS	G1735	227663	2012	2012-01-24	APG	2	X181	L	NA	NA	F	ad	NA	NA	NA	0	C. Goetsch	2012-01-24	E. Pickett	0	10
1366	2002	11809	F	TS	G1735	227739	2012	2012-01-24	APG	2	X181	L	NA	NA	F	ad	NA	NA	NA	0	K. Iida	2012-01-24	Crocker class	0	10
1366	2002	11809	F	TS	G1735	229140	2012	2012-02-06	APG	2	1735	R	NA	NA	F	ad	NA	NA	NA	0	C. Goetsch	2012-02-06	E. Pickett	0	10
1366	2002	11809	F	TS	G1735	229546	2012	2012-02-10	BBS	2	X181	L	NA	NA	F	ad	NA	NA	mark partially hidden	0	E. Pickett	2012-02-10	E. Pickett	0	10
1366	2002	11809	F	TS	G1735	234223	2013	2012-05-11	TSB	2	NA	NA	1735	L	F	ad	80	NA	NA	0	S. Peterson	2012-05-12	S. Peterson	0	11
1366	2002	11809	F	TS	G1735	234575	2013	2012-05-21	BMB	2	NA	NA	NA	NA	F	Ad	100	NA	NA	0	P. Morris	2012-05-22	P. Morris	0	11
1366	2002	11809	F	TS	G1735	234537	2012	2012-05-22	MBB	2	NA	NA	NA	NA	F	ad	NA	NA	NA	0	S. Peterson	2012-05-22	S. Peterson	0	10
1366	2002	11809	F	TS	G1735	234613	2013	2012-05-23	MBB	2	NA	NA	1735	L	F	ad	100	NA	NA	0	S. Peterson	2012-05-24	S. Peterson	0	11
1366	2002	11809	F	TS	G1735	234673	2013	2012-05-26	SBE	2	1735	L	NA	NA	F	ad	100	NA	NA	0	S. Peterson	2012-05-27	S. Peterson	0	11
1366	2002	11809	F	TS	G1735	234781	2013	2012-05-28	SBE	2	NA	NA	NA	NA	F	ad	100	NA	NA	0	S. Peterson	2012-05-28	S. Peterson	0	11
1366	2002	11809	F	TS	G1735	234788	2013	2012-05-28	SBE	2	1735	NA	NA	NA	F	ad	100	NA	NA	0	S. Peterson	2012-05-28	S. Peterson	0	11
1366	2002	11809	F	TS	G1735	235088	2013	2012-06-01	TSE	2	1735	L	NA	NA	F	ad	100	NA	NA	0	J. Massa	2012-06-01	S. Peterson	0	11
1366	2002	11809	F	TS	G1735	238851	2013	2013-01-17	BBS	2	1735	L	NA	NA	F	ad	NA	NA	looks like molt mark	0	R. Condit	2013-01-17	R. Condit	0	11
1366	2002	11809	F	TS	G1735	239070	2013	2013-01-18	BBS	2	NA	NA	NA	NA	F	Ad	NA	Preg.	NA	0	P. Morris	2013-01-20	P. Morris	0	11
1366	2002	11809	F	TS	G1735	239256	2013	2013-01-18	BBS	2	1735	L	NA	NA	F	Ad	NA	Preg.	NA	0	P. Morris	2013-01-20	P. Morris	0	11
1366	2002	11809	F	TS	G1735	239393	2013	2013-01-21	APG	2	1735	L	NA	NA	F	Ad	NA	NA	NA	0	R. Beltran	2013-01-21	R. Beltran	0	11
1366	2002	11809	F	TS	G1735	239855	2013	2013-01-24	APG	2	1735	L	NA	NA	F	Ad	NA	NA	faint	0	P. Morris	2013-01-26	P. Morris	0	11
1366	2002	11809	F	TS	G1735	242228	2013	2013-02-08	APG	2	1735	L	NA	NA	F	Ad	NA	NA	NA	0	A. Fox	2013-02-08	R. Beltran	0	11
1366	2002	11809	F	TS	G1735	246811	2013	2013-04-26	BBNS	2	NA	NA	NA	NA	F	Ad	0	NA	NA	0	P. Morris	2013-04-27	P. Morris	0	11
1366	2002	11809	F	TS	G1735	247281	2013	2013-05-09	MBBB	2	NA	NA	NA	NA	F	ad	1	NA	NA	0	S. Peterson	2013-05-09	S. Peterson	0	11
1366	2002	11809	F	TS	G1735	247611	2014	2013-05-16	BMD	2	NA	NA	1735	R Flank	F	ad	60	NA	NA	0	S. Peterson	2013-05-16	S. Peterson	0	12
1366	2002	11809	F	TS	G1735	247797	2013	2013-05-19	MBBB	2	1735	L	NA	NA	F	ad	0	NA	NA	0	S. Peterson	2013-05-19	S. Peterson	0	11
1366	2002	11809	F	TS	G1735	247898	2014	2013-05-25	BBNS	2	NA	NA	NA	NA	F	Ad	100	NA	NA	0	P. Morris	2013-05-26	P. Morris	0	12
1366	2002	11809	F	TS	G1735	248067	2014	2013-06-01	MBBB	2	NA	NA	NA	NA	F	ad	100	NA	NA	0	S. Peterson	2013-06-01	S. Peterson	0	12
1366	2002	11809	F	TS	G1735	248103	2014	2013-06-02	TSB	2	1735	NA	NA	NA	F	ad	100	NA	NA	0	C. Goetsch	2013-06-03	S. Peterson	0	12
1366	2002	11809	F	TS	G1735	248189	2014	2013-06-05	MBBB	2	1735	R	NA	NA	F	ad	100	NA	NA	0	S. Peterson	2013-06-06	S. Peterson	0	12
1366	2002	11809	F	TS	G1735	248307	2014	2013-06-05	MBB	2	1735	Right shoulder	NA	NA	F	Ad	100	NA	NA	0	P. Robinson	2013-06-09	P. Robinson	0	12
1366	2002	11809	F	TS	G1735	248239	2014	2013-06-06	MBB	2	1735	L	NA	NA	F	ad	100	NA	NA	0	S. Peterson	2013-06-06	S. Peterson	0	12
1366	2002	11809	F	TS	G1735	248324	2014	2013-06-06	MBB	2	NA	NA	1735	L	F	Ad	100	NA	NA	0	P. Robinson	2013-06-09	P. Robinson	0	12
1366	2002	11809	F	TS	G1735	248362	2014	2013-06-10	MBB	2	1735	L	NA	NA	F	ad	100	NA	Think this is 1735 but the 1 looks like a T	0	S. Peterson	2013-06-10	S. Peterson	0	12
1366	2002	11809	F	TS	G1735	254063	2014	2014-01-16	AP	2	1735	L	NA	NA	F	ad	NA	NA	NA	0	N. Forssman	2014-01-20	X. Rojas-Rocha	0	12
1366	2002	11809	F	TS	G1735	253454	2014	2014-01-17	AP	2	1735	L	NA	NA	F	ad	NA	NA	NA	0	L. Huckstadt	2014-01-18	X. Rojas-Rocha	0	12
1366	2002	11809	F	TS	G1735	254393	2014	2014-01-21	AP	2	1735	L	NA	NA	F	ad	NA	NA	NA	0	S. Wilson	2014-01-23	X. Rojas-Rocha	0	12
1366	2002	11809	F	TS	G1735	254554	2014	2014-01-22	APG	2	1735	L	NA	NA	F	ad	NA	NA	NA	0	K. Pelon	2014-01-23	X. Rojas-Rocha	0	12
1366	2002	11809	F	TS	G1735	254929	2014	2014-01-27	BBS	2	1735	NA	NA	NA	F	ad	NA	NA	NA	0	T. Adachi	2014-01-29	X. Rojas-Rocha	0	12
1366	2002	11809	F	TS	G1735	255028	2014	2014-01-28	APG	2	1735	L	NA	NA	F	ad	NA	NA	NA	0	T. Adachi	2014-01-29	X. Rojas-Rocha	0	12
1366	2002	11809	F	TS	G1735	255634	2014	2014-01-30	BBS	2	1735	L	NA	NA	F	ad	NA	NA	NA	0	S. Peterson	2014-02-01	X. Rojas-Rocha	0	12
1366	2002	11809	F	TS	G1735	256315	2014	2014-02-05	BBS	2	1735	R	NA	NA	F	ad	NA	NA	NA	0	S. Peterson	2014-02-08	X. Rojas-Rocha	0	12
1366	2002	11809	F	TS	G1735	264676	2015	2014-07-15	BBNS	2	NA	NA	1735	R	F	Ad	100	NA	NA	0	P. Morris	2014-08-01	P. Morris	0	13
1366	2002	11809	F	TS	G1735	264784	2015	2014-07-23	WB	4	1735	R	NA	NA	F	ad	100	NA	NA	0	P. Morris	2014-08-23	P. Morris	0	13
1366	2002	11809	F	TS	G1735	273400	2015	2015-04-21	BMC	2	1735	R	NA	NA	F	ad	NA	NA	NA	0	P. Robinson	2015-04-21	P. Robinson	0	13
1366	2002	11809	F	TS	G1735	273447	2015	2015-04-22	BMC	2	17-5	NA	NA	NA	F	ad	0	not totally sure of tag or mark read	NA	0	Robinson class	2015-04-22	P. Robinson	0	13
1366	2002	11809	F	TS	G1735	274628	2016	2015-05-20	BBNS	2	NA	NA	X181	NA	NA	NA	100	NA	NA	0	Robinson class	2015-05-20	Robinson class	0	14
1366	2002	11809	F	TS	G1735	274758	2016	2015-05-20	MBB	2	NA	NA	X181	NA	F	ad	100	NA	NA	0	T. Adachi	2015-05-20	T. Adachi	0	14
1366	2002	11809	F	TS	G1735	275281	2016	2015-05-23	BBNS	2	X181	R	181	NA	F	ad	100	NA	NA	0	Robinson class	2015-05-24	R. Holser	0	14
1366	2002	11809	F	TS	G1735	275421	2016	2015-05-28	MBB	2	X181	R	NA	NA	F	ad	100	NA	NA	0	S. Peterson	2015-05-28	S. Peterson	0	14
1366	2002	11809	F	TS	G1735	275435	2016	2015-05-28	MBB	2	x181	R	NA	NA	F	ad	100	NA	NA	0	S. Peterson	2015-05-28	S. Peterson	0	14
1366	2002	11809	F	TS	G1735	275465	2016	2015-05-28	MBB	2	X181	R	NA	NA	F	ad	100	NA	NA	0	Robinson class	2015-05-28	R. Holser	0	14
1366	2002	11809	F	TS	G1735	275498	2016	2015-05-29	BBNS	2	X181	R	NA	NA	F	ad	100	NA	NA	0	Robinson class	2015-05-29	R. Holser	0	14
1366	2002	11809	F	TS	G1735	275525	2016	2015-05-30	MBB	2	X181	L	NA	NA	F	ad	100	NA	NA	0	S. Peterson	2015-05-31	S. Peterson	0	14
1366	2002	11809	F	TS	G1735	275565	2016	2015-05-30	BBNS	2	X181	R	NA	NA	F	ad	100	NA	NA	0	Robinson class	2015-05-31	P. Robinson	0	14
1366	2002	11809	F	TS	G1735	275589	2016	2015-05-31	BBNS	2	X181	R	NA	NA	F	ad	100	NA	NA	0	Robinson class	2015-05-31	P. Robinson	0	14
1366	2002	11809	F	TS	G1735	275637	2016	2015-06-01	MBB	2	X181	R	NA	NA	F	ad	100	NA	NA	0	Robinson class	2015-06-02	P. Robinson	0	14
1366	2002	11809	F	TS	G1735	275723	2016	2015-06-04	MBB	2	X181	R	NA	NA	NA	ad	100	NA	NA	0	Robinson class	2015-06-05	R. Holser	0	14
1366	2002	11809	F	TS	G1735	275748	2016	2015-06-04	MBB	2	X181	R	NA	NA	F	ad	100	NA	NA	0	Robinson class	2015-06-05	P. Robinson	0	14
1366	2002	11809	F	TS	G1735	275779	2016	2015-06-05	MBB	2	X181	R	NA	NA	F	ad	NA	NA	NA	0	Robinson class	2015-06-05	P. Robinson	0	14
1366	2002	11809	F	TS	G1735	275804	2016	2015-06-06	MBB	2	X181	NA	NA	NA	F	ad	100	NA	NA	0	Robinson class	2015-06-08	R. Holser	0	14
1366	2002	11809	F	TS	G1735	286799	2016	2016-04-21	BMD	2	X181	R	NA	NA	F	ad	0	NA	NA	0	E. McHuron	2016-04-21	E. McHuron	0	14
1366	2002	11809	F	TS	G1735	286846	2016	2016-04-22	BMC	2	X181	R	NA	NA	NA	ad	0	NA	NA	0	J. Johnson	2016-04-22	J. Johnson	0	14
1366	2002	11809	F	TS	G1735	287911	2017	2016-05-09	MBB	2	NA	NA	1735	L neck	F	ad	80	NA	NA	0	R. Holser	2016-05-09	R. Holser	0	15
1366	2002	11809	F	TS	G1735	287950	2017	2016-05-09	MBB	2	NA	NA	NA	NA	F	ad	95	NA	NA	0	K. Holser	2016-05-09	K. Holser	0	15
1366	2002	11809	F	TS	G1735	288417	2017	2016-05-18	MBB	2	1735	L	1735	R	F	ad	100	NA	NA	0	M. Cole	2016-05-18	M. Cole	0	15
1366	2002	11809	F	TS	G1735	288701	2017	2016-05-19	BBN	2	1735	R	NA	NA	NA	NA	100	NA	NA	0	L. Johansen	2016-05-21	R. Holser	0	15
1366	2002	11809	F	TS	G1735	288657	2017	2016-05-20	BBNS	2	_735	RL	NA	NA	F	ad	100	NA	NA	0	Robinson class	2016-05-20	Robinson class	0	15
1366	2002	11809	F	TS	G1735	288785	2017	2016-05-21	BMC	2	1735	Lsh, R	NA	NA	F	ad	NA	season 2017	NA	0	Robinson class	2016-05-21	Robinson class	0	15
1366	2002	11809	F	TS	G1735	288928	2017	2016-05-25	BBNS	2	1735	R	NA	NA	F	ad	100	NA	NA	0	Robinson class	2016-05-25	Robinson class	0	15
1366	2002	11809	F	TS	G1735	288962	2017	2016-05-25	BBNS	2	1735	NA	NA	NA	F	ad	100	NA	NA	0	T. Barclay	2016-05-25	T. Barclay	0	15
1366	2002	11809	F	TS	G1735	288991	2017	2016-05-25	MBB	2	1735	NA	NA	NA	NA	NA	NA	NA	NA	0	R. Holser	2016-05-25	R. Holser	0	15
1366	2002	11809	F	TS	G1735	289020	2017	2016-05-26	MBB	2	1735	Lsh	NA	NA	F	ad	100	NA	NA	0	P. Robinson	2016-05-26	P. Robinson	0	15
1366	2002	11809	F	TS	G1735	289074	2017	2016-05-27	MBB	2	1735	R	NA	NA	F	ad	100	NA	NA	0	R. Holser	2016-05-28	R. Holser	0	15
1366	2002	11809	F	TS	G1735	289103	2017	2016-05-28	MBB	2	1735	L	NA	NA	F	ad	100	NA	NA	0	R. Holser	2016-05-28	R. Holser	0	15
1366	2002	11809	F	TS	G1735	289186	2017	2016-05-29	MBB	2	1735	L	NA	NA	F	ad	100	NA	NA	0	R. Holser	2016-05-30	R. Holser	0	15
1366	2002	11809	F	TS	G1735	289281	2017	2016-06-02	BBNS	2	1735	R	NA	NA	F	ad	100	NA	NA	0	R. Holser	2016-06-03	R. Holser	0	15
1366	2002	11809	F	TS	G1735	289344	2017	2016-06-04	MBB	2	1735	NA	NA	NA	F	ad	100	NA	NA	0	R. Holser	2016-06-04	R. Holser	0	15
1366	2002	11809	F	TS	G1735	289384	2017	2016-06-05	MBB	2	1735	R	NA	NA	F	ad	100	NA	NA	0	Robinson class	2016-06-05	Robinson class	0	15
1366	2002	11809	F	TS	G1735	289441	2017	2016-06-06	MBB	2	1735	R	NA	NA	F	ad	100	NA	NA	0	R. Holser	2016-06-06	R. Holser	0	15
1366	2002	11809	F	TS	G1735	289576	2017	2016-06-09	MBB	2	1735	L	NA	NA	F	ad	100	NA	NA	0	R. Holser	2016-06-09	R. Holser	0	15
1366	2002	11809	F	TS	G1735	289620	2017	2016-06-10	MBB	2	1735	R	NA	NA	F	ad	100	NA	NA	0	T. Barclay	2016-06-10	T. Barclay	0	15
1366	2002	11809	F	TS	G1735	289645	2017	2016-06-10	MBB	2	1735	R	NA	NA	F	ad	100	NA	NA	0	B. McDonald	2016-06-10	B. McDonald	0	15
1366	2002	11809	F	TS	G1735	294348	2017	2017-01-09	APG	2	1735	R	1735	L	F	ad	NA	NA	NA	0	S. Hannah	2017-01-09	S. Hannah	0	15
1366	2002	11809	F	TS	G1735	294475	2017	2017-01-10	APG	2	1735	R	NA	NA	F	ad	NA	NA	NA	0	L. Huckstadt	2017-01-10	L. Huckstadt	0	15
1366	2002	11809	F	TS	G1735	294512	2017	2017-01-11	AP	2	1735	L	NA	NA	NA	NA	NA	NA	NA	0	T. Keates	2017-01-11	T. Keates	0	15
1366	2002	11809	F	TS	G1735	294709	2017	2017-01-13	APG	2	1735	L	NA	NA	F	ad	NA	NA	NA	0	T. Keates	2017-01-13	T. Keates	0	15
1366	2002	11809	F	TS	G1735	294757	2017	2017-01-14	BBS	2	_735	R	NA	NA	F	ad	NA	NA	NA	0	C. Cooper	2017-01-14	C. Cooper	0	15
1366	2002	11809	F	TS	G1735	295129	2017	2017-01-17	BBS	2	1735	L	NA	NA	F	Ad	NA	NA	NA	0	P. Morris	2017-01-19	P. Morris	0	15
1366	2002	11809	F	TS	G1735	295321	2017	2017-01-20	BBS	2	1735	R	NA	NA	F	ad	NA	NA	NA	0	R. Holser	2017-01-20	R. Holser	0	15
1366	2002	11809	F	TS	G1735	296911	2017	2017-02-01	APG	2	1735	R	NA	NA	F	ad	NA	NA	NA	0	T. Keates	2017-02-01	T. Keates	0	15
1366	2002	11809	F	TS	G1735	298571	2017	2017-02-08	BBS	2	1735	L	NA	NA	F	Ad	NA	NA	NA	0	P. Morris	2017-02-08	P. Morris	0	15
1366	2002	11809	F	TS	G1735	304484	2017	2017-05-11	SBE	2	1735	R,L	NA	NA	NA	juv	1	NA	NA	0	T. Keates	2017-05-11	T. Keates	0	15
1366	2002	11809	F	TS	G1735	304507	2017	2017-05-11	BMN	2	1735	l	NA	NA	F	ad	0	NA	NA	0	0	2017-05-11	0	0	15
1366	2002	11809	F	TS	G1735	304823	2017	2017-05-17	BMC	2	_735	L	NA	NA	F	ad	30	first digit looks like a 7	NA	0	P. Robinson	2017-05-17	P. Robinson	0	15
1366	2002	11809	F	TS	G1735	319886	2018	2018-05-12	MBBL	2	NA	NA	NA	NA	F	ad	NA	NA	NA	0	R. Holser	2018-05-12	R. Holser	0	16
1366	2002	11809	F	TS	G1735	322545	2019	2018-12-29	APG	2	NA	NA	1817	R,L	F	ad	NA	Gitte read the tag on this animal, the 4th digit on the 181 tag wasn't readable even from extremely close. There was an inner tag on the left flipper, but the outer flag was missing entirely. - RRH (Theresa Keates reassigned during molt based on tag photos and all subsequent resights of this mark)	NA	0	R. Holser	2018-12-29	R. Holser	0	17
1366	2002	11809	F	TS	G1735	322596	2019	2018-12-30	APG	2	1817	R,L	NA	NA	F	ad	NA	NA	NA	0	P. Robinson	2018-12-30	P. Robinson	0	17
1366	2002	11809	F	TS	G1735	322659	2019	2018-12-31	APG	2	1817	L	NA	NA	F	ad	NA	NA	NA	0	T. Keates	2018-12-31	T. Keates	0	17
1366	2002	11809	F	TS	G1735	322757	2019	2019-01-01	APG	2	1817	L	NA	NA	F	ad	NA	NA	NA	0	R. Holser	2019-01-01	R. Holser	0	17
1366	2002	11809	F	TS	G1735	322954	2019	2019-01-03	APG	2	1817	L	NA	NA	F	ad	NA	NA	NA	0	T. Keates	2019-01-03	T. Keates	0	17
1366	2002	11809	F	TS	G1735	323088	2019	2019-01-07	APG	2	1817	L	NA	NA	F	ad	NA	NA	NA	0	P. Robinson	2019-01-07	P. Robinson	0	17
1366	2002	11809	F	TS	G1735	323194	2019	2019-01-08	APG	2	1817	L	NA	NA	F	ad	NA	NA	NA	0	S. Hannah	2019-01-08	S. Hannah	0	17
1366	2002	11809	F	TS	G1735	323340	2019	2019-01-10	AP	2	1817	R	NA	NA	F	ad	NA	NA	NA	0	J. Kendall-Bar	2019-01-10	J. Kendall-Bar	0	17
1366	2002	11809	F	TS	G1735	323689	2019	2019-01-13	APG	2	1817	L	NA	NA	NA	NA	NA	not sure on sex	NA	0	A. Favilla	2019-01-13	A. Favilla	0	17
1366	2002	11809	F	TS	G1735	323957	2019	2019-01-16	APG	2	1817	R	NA	NA	F	ad	NA	NA	NA	0	A. Favilla	2019-01-16	A. Favilla	0	17
1366	2002	11809	F	TS	G1735	324153	2019	2019-01-18	APG	2	1817	R	NA	NA	F	ad	NA	NA	NA	0	T. Keates	2019-01-18	T. Keates	0	17
1366	2002	11809	F	TS	G1735	325762	2019	2019-01-28	BBSL	2	1817	R	NA	NA	F	Ad	NA	NA	NA	0	P. Morris	2019-01-28	P. Morris	0	17
1366	2002	11809	F	TS	G1735	326012	2019	2019-01-29	BBSL	2	1817	L	NA	NA	F	ad	NA	NA	NA	0	R. Holser	2019-01-29	R. Holser	0	17
1366	2002	11809	F	TS	G1735	326999	2019	2019-02-07	BBSU	2	1817	R	NA	NA	F	ad	NA	NA	female has wound on second 1 that makes it hard to read	0	J. Kendall-Bar	2019-02-07	J. Kendall-Bar	0	17
1366	2002	11809	F	TS	G1735	331277	2019	2019-04-28	BMC	2	1817	R	NA	NA	F	ad	0	NA	NA	0	Robinson class	2019-04-28	Robinson class	0	17
1366	2002	11809	F	TS	G1735	331383	2019	2019-05-01	BMN	2	1817	L	NA	NA	F	ad	10	This female was misidentified all 2019 breeding season. Got many close photos of this tag, while very worn am reasonably confident with multiple sets of eyes that this is correct.	NA	0	T. Keates	2019-05-01	T. Keates	0	17
1366	2002	11809	F	TS	G1735	333184	2020	2019-06-01	MBBL	2	NA	NA	1735	L	F	ad	100	NA	NA	0	R. Holser	2019-06-01	R. Holser	0	18
1366	2002	11809	F	TS	G1735	333199	2020	2019-06-02	MBBL	2	1735	L	1735	R	F	ad	100	NA	NA	0	T. Keates	2019-06-02	T. Keates	0	18
1366	2002	11809	F	TS	G1735	333366	2020	2019-06-03	MBBL	2	1735	L	NA	NA	F	ad	100	NA	NA	0	R. Holser	2019-06-04	R. Holser	0	18
1366	2002	11809	F	TS	G1735	333286	2020	2019-06-04	MBBL	2	1735	R	NA	NA	F	ad	100	NA	NA	0	S. Hannah	2019-06-04	S. Hannah	0	18
1366	2002	11809	F	TS	G1735	333315	2020	2019-06-04	MBBL	2	1735	L	NA	NA	F	ad	100	NA	NA	0	J. Kendall-Bar	2019-06-04	J. Kendall-Bar	0	18
1366	2002	11809	F	TS	G1735	333339	2020	2019-06-04	MBBL	2	1735	R	NA	NA	F	ad	100	NA	NA	0	P. Robinson	2019-06-04	P. Robinson	0	18
1366	2002	11809	F	TS	G1735	333412	2020	2019-06-05	MBBL	2	1735	R	NA	NA	F	ad	100	NA	NA	0	R. Holser	2019-06-05	R. Holser	0	18
1366	2002	11809	F	TS	G1735	338466	2020	2020-01-30	AP	2	1735	L	NA	NA	F	ad	NA	NA	NA	0	J. Kendall-Bar	2020-01-30	J. Kendall-Bar	0	18
1366	2002	11809	F	TS	G1735	339159	2020	2020-02-02	AP	2	1735	NA	NA	NA	F	ad	NA	NA	NA	0	R. Holser	2020-02-02	R. Holser	0	18
1366	2002	11809	F	TS	G1735	339860	2020	2020-02-06	AP	2	1735	L	NA	NA	F	ad	NA	NA	NA	0	A. Favilla	2020-02-06	A. Favilla	0	18
1366	2002	11809	F	TS	G1735	347153	2020	2020-04-02	MBBL	2	1735	R	NA	NA	F	ad	0	NA	NA	0	T. Keates	2020-04-03	T. Keates	0	18
1366	2002	11809	F	TS	G1735	347182	2020	2020-04-04	BMC	2	1735	L	NA	NA	F	ad	0	seal was in bushes	NA	0	A. Favilla	2020-04-04	A. Favilla	0	18
1366	2002	11809	F	TS	G1735	347624	2020	2020-04-11	BMC	2	1735	L	NA	NA	F	ad	0	NA	NA	0	T. Keates	2020-04-12	T. Keates	0	18
1366	2002	11809	F	TS	G1735	347807	2020	2020-04-14	BMC	2	1735	L	NA	NA	F	Ad	0	NA	NA	0	P. Morris	2020-04-15	P. Morris	0	18
1366	2002	11809	F	TS	G1735	348136	2020	2020-04-19	MBBL	2	1735	R	NA	NA	F	ad	2	NA	NA	0	T. Keates	2020-04-20	T. Keates	0	18
1366	2002	11809	F	TS	G1735	348646	2020	2020-04-25	BMS	2	1735	L	NA	NA	F	Ad	25	NA	NA	0	P. Morris	2020-04-26	P. Morris	0	18
1366	2002	11809	F	TS	G1735	381129	2022	2021-06-02	MBBL	1	NA	NA	X191	R	F	ad	100	NA	mark is upside down and near pelvis	0	T. Keates	2021-06-02	T. Keates	0	20
1366	2002	11809	F	TS	G1735	381316	2022	2021-06-03	MBBL	1	X191	R	X191	L	F	ad	100	NA	NA	0	R. Holser	2021-06-03	R. Holser	0	20
1366	2002	11809	F	TS	G1735	381350	2022	2021-06-05	BMB	1	X191	L,R	NA	NA	F	ad	100	NA	NA	0	T. Keates	2021-06-06	T. Keates	0	20
1366	2002	11809	F	TS	G1735	381402	2022	2021-06-06	BMB	1	X191	L	NA	NA	F	ad	100	NA	NA	0	D. Shen	2021-06-06	D. Shen	0	20
1366	2002	11809	F	TS	G1735	381631	2022	2021-06-07	MBBL	1	X191	L	NA	NA	F	ad	100	NA	NA	0	R. Holser	2021-06-07	R. Holser	0	20
1366	2002	11809	F	TS	G1735	381686	2022	2021-06-07	MBBL	1	X191	L	NA	NA	F	ad	100	NA	NA	0	P. Robinson	2021-06-07	R. Beltran	0	20
1366	2002	11809	F	TS	G1735	381741	2022	2021-06-07	MBBL	1	X191	L	NA	NA	F	Ad	100	NA	NA	0	P. Morris	2021-06-08	P. Morris	0	20
1366	2002	11809	F	TS	G1735	381819	2022	2021-06-09	BMB	1	X191	L	NA	NA	F	ad	100	NA	NA	0	A. Favilla	2021-06-09	A. Favilla	0	20
1366	2002	11809	F	TS	G1735	381859	2022	2021-06-09	BMB	1	X191	L	NA	NA	F	ad	100	NA	NA	0	P. Forman	2021-06-09	P. Forman	0	20
1366	2002	11809	F	TS	G1735	381949	2022	2021-06-10	BMB	1	X191	R	NA	NA	F	ad	100	NA	NA	0	R. Holser	2021-06-10	R. Holser	0	20
1366	2002	11809	F	TS	G1735	382041	2022	2021-06-11	MBBL	1	X191	L,R	NA	NA	F	ad	100	NA	NA	0	R. Holser	2021-06-11	R. Holser	0	20
1366	2002	11809	F	TS	G1735	382144	2022	2021-06-15	MBBL	1	X191	L	NA	NA	F	ad	100	NA	NA	0	T. Keates	2021-06-15	T. Keates	0	20
1366	2002	11809	F	TS	G1735	398346	2022	2022-04-09	BMC	1	X191	L,R	NA	NA	F	ad	0	NA	Mark on the right is upside down.	0	R. Beltran	2022-04-09	R. Beltran	0	20
1366	2002	11809	F	TS	G1735	398461	2022	2022-04-13	BMS	1	X191	L	NA	NA	F	ad	0	NA	NA	0	C. Nasr	2022-04-13	C. Nasr	0	20
1366	2002	11809	F	TS	G1735	398623	2022	2022-04-13	BMN	1	X191	R,L	NA	NA	F	ad	0	NA	NA	0	R. Holser	2022-04-13	R. Holser	0	20
1366	2002	11809	F	TS	G1735	399309	2022	2022-04-26	MBBU	1	X191	L	NA	NA	F	ad	0	NA	NA	0	C. Nasr	2022-04-26	C. Nasr	0	20
1366	2002	11809	F	TS	G1735	399429	2022	2022-04-27	MBBU	1	X191	L	NA	NA	F	ad	3	NA	NA	0	C. Nasr	2022-04-27	C. Nasr	0	20
1366	2002	11809	F	TS	G1735	399614	2022	2022-04-28	MBBU	1	X191	L	NA	NA	F	ad	2	NA	NA	0	T. Keates	2022-04-28	T. Keates	0	20
1366	2002	11809	F	TS	G1735	399649	2022	2022-04-28	MBBU	1	X191	L	NA	NA	F	ad	2	NA	NA	0	R. Holser	2022-04-28	R. Holser	0	20
1366	2002	11809	F	TS	G1735	400431	2023	2022-05-10	BMN	1	NA	NA	181	Lneck	F	ad	100	NA	broke the marking stick. Bad mark	0	C. Nasr	2022-05-10	C. Nasr	0	21
1366	2002	11809	F	TS	G1735	400708	2023	2022-05-11	BMC	1	18_	L neck	NA	NA	F	ad	100	NA	NA	0	R. Holser	2022-05-11	R. Holser	0	21
1366	2002	11809	F	TS	G1735	401996	2023	2022-05-27	SBE	1	181	L	NA	NA	F	ad	100	NA	NA	0	C. Nasr	2022-05-27	C. Nasr	0	21
1366	2002	11809	F	TS	G1735	402058	2023	2022-05-28	MBBL	1	NA	NA	X181	L	F	ad	100	NA	very drippy dye	0	R. Holser	2022-05-28	R. Holser	0	21
1366	2002	11809	F	TS	G1735	402263	2023	2022-05-30	MBBL	1	X181	L	NA	NA	F	ad	100	NA	NA	0	R. Holser	2022-05-30	R. Holser	0	21
1366	2002	11809	F	TS	G1735	402331	2023	2022-05-31	MBBL	1	X181	NA	NA	NA	F	ad	100	NA	NA	0	C. Nasr	2022-05-31	C. Nasr	0	21
1366	2002	11809	F	TS	G1735	402481	2023	2022-06-02	SBW	1	X181	L	X181	R	F	ad	100	NA	NA	0	C. Nasr	2022-06-02	C. Nasr	0	21
1366	2002	11809	F	TS	G1735	420118	2023	2023-01-28	BMB	1	X181	R,L	NA	NA	F	ad	NA	NA	NA	0	M. Rivera	2023-01-28	M. Rivera	0	21
1366	2002	11809	F	TS	G1735	420188	2023	2023-01-28	BMB	1	X181	L	NA	NA	F	Ad	NA	Preg.	NA	0	P. Morris	2023-01-29	P. Morris	0	21
1366	2002	11809	F	TS	G1735	420309	2023	2023-01-28	BMB	1	x181	l	NA	NA	F	ad	NA	NA	NA	0	R. Beltran	2023-01-29	R. Beltran	0	21
1366	2002	11809	F	TS	G1735	420459	2023	2023-01-30	BBSL	1	X181	R	NA	NA	F	ad	NA	NA	NA	0	G. Shipway	2023-01-30	G. Shipway	0	21
1366	2002	11809	F	TS	G1735	420489	2023	2023-01-30	BBSL	1	X181	R	NA	NA	F	ad	NA	NA	NA	0	A. Diluzio	2023-01-30	A. Diluzio	0	21
1366	2002	11809	F	TS	G1735	420633	2023	2023-01-31	APG	1	X181	L	NA	NA	F	ad	NA	NA	NA	0	L. Keehan	2023-01-31	L. Keehan	0	21
1366	2002	11809	F	TS	G1735	420791	2023	2023-02-01	BBSU	1	X181	L	NA	NA	F	ad	NA	NA	NA	0	G. Shipway	2023-02-01	G. Shipway	0	21
1366	2002	11809	F	TS	G1735	420907	2023	2023-02-02	APGw	1	X181	L	NA	NA	F	ad	NA	NA	X looked like a K.	0	A. Payne	2023-02-02	A. Payne	0	21
1366	2002	11809	F	TS	G1735	421322	2023	2023-02-05	APGw	1	X181	R	NA	NA	F	ad	NA	NA	NA	0	Z. Premo	2023-02-05	Z. Premo	0	21
1366	2002	11809	F	TS	G1735	421512	2023	2023-02-06	SBW	1	_181	R	NA	NA	F	ad	NA	NA	mark is hard to read	0	P. Robinson	2023-02-06	P. Robinson	0	21
1366	2002	11809	F	TS	G1735	421848	2023	2023-02-07	AP	1	X181	L	NA	NA	F	ad	NA	NA	NA	0	A. Scott	2023-02-08	A. Scott	0	21
1366	2002	11809	F	TS	G1735	421872	2023	2023-02-08	BBSL	1	_181	L	NA	NA	F	ad	NA	could not confirm pup status	mark on L read as G301	0	A. Favilla	2023-02-08	A. Favilla	0	21
1366	2002	11809	F	TS	G1735	421928	2023	2023-02-08	APG	1	X181	L	NA	NA	F	ad	NA	NA	NA	0	N. Storm	2023-02-08	N. Storm	0	21
1366	2002	11809	F	TS	G1735	422082	2023	2023-02-08	APG	1	X181	L	NA	NA	F	ad	NA	NA	NA	0	A. Diluzio	2023-02-08	A. Diluzio	0	21
1366	2002	11809	F	TS	G1735	422317	2023	2023-02-09	AP	1	X181	L,R	NA	NA	F	ad	NA	NA	NA	0	N. Storm	2023-02-09	N. Storm	0	21
1366	2002	11809	F	TS	G1735	422782	2023	2023-02-11	TSW	1	_181	L	NA	NA	F	ad	NA	NA	very poor mark	0	A. Diluzio	2023-02-12	A. Diluzio	0	21
1366	2002	11809	F	TS	G1735	422959	2023	2023-02-12	SBEU	1	X181	L	NA	NA	F	Ad	NA	NA	NA	0	P. Morris	2023-02-13	P. Morris	0	21
1366	2002	11809	F	TS	G1735	423186	2023	2023-02-13	TSW	1	X181	L	NA	NA	F	ad	NA	NA	NA	0	N. Storm	2023-02-13	N. Storm	0	21
1366	2002	11809	F	TS	G1735	423516	2023	2023-02-14	TSW	1	X181	L,R	NA	NA	F	ad	NA	NA	NA	0	R. Beltran	2023-02-14	R. Beltran	0	21
1366	2002	11809	F	TS	G1735	423588	2023	2023-02-15	TSW	1	X181	L	NA	NA	F	ad	NA	NA	NA	0	N. Storm	2023-02-15	A. Payne	0	21
1366	2002	11809	F	TS	G1735	423770	2023	2023-02-15	APGw	1	X181	L	NA	NA	F	Ad	NA	NA	NA	0	P. Morris	2023-02-16	P. Morris	0	21
1366	2002	11809	F	TS	G1735	432151	2023	2023-04-06	BMN	1	X181	R	NA	NA	F	ad	0	NA	NA	0	N. Storm	2023-04-06	N. Storm	0	21
1366	2002	11809	F	TS	G1735	432473	2023	2023-04-09	BMN	1	X181	R,L	NA	NA	F	ad	0	NA	NA	0	G. Shipway	2023-04-09	G. Shipway	0	21
1366	2002	11809	F	TS	G1735	432675	2023	2023-04-10	BMN	1	X181	R	NA	NA	F	ad	0	NA	NA	0	D. Shen	2023-04-10	D. Shen	0	21
1366	2002	11809	F	TS	G1735	432930	2023	2023-04-11	BMN	1	X181	L	NA	NA	F	ad	0	NA	NA	0	A. Diluzio	2023-04-11	A. Diluzio	0	21
1366	2002	11809	F	TS	G1735	433064	2023	2023-04-12	BMN	1	X181	L,R	NA	NA	F	ad	0	NA	NA	0	N. Storm	2023-04-12	N. Storm	0	21
1366	2002	11809	F	TS	G1735	433199	2023	2023-04-13	BMN	1	X181	L	NA	NA	F	ad	0	NA	NA	0	G. Shipway	2023-04-13	G. Shipway	0	21
1366	2002	11809	F	TS	G1735	434520	2023	2023-04-15	BMC	1	X181	R	NA	NA	F	ad	0	Tar patch on the right side	NA	0	R. Beltran	2023-04-15	R. Beltran	0	21
1366	2002	11809	F	TS	G1735	434597	2023	2023-04-16	BMN	1	X181	L,R	NA	NA	F	ad	0	NA	NA	0	G. Shipway	2023-04-16	G. Shipway	0	21
1366	2002	11809	F	TS	G1735	434900	2023	2023-04-17	BMC	1	X181	R	NA	NA	F	ad	0	NA	NA	0	N. Storm	2023-04-17	N. Storm	0	21
1366	2002	11809	F	TS	G1735	434986	2023	2023-04-18	BMC	1	X181	L	NA	NA	F	ad	0	NA	NA	0	D. Shen	2023-04-18	D. Shen	0	21
1366	2002	11809	F	TS	G1735	435395	2023	2023-04-20	BMB	1	X181	R	NA	NA	F	ad	4	NA	NA	0	N. Storm	2023-04-20	N. Storm	0	21
1366	2002	11809	F	TS	G1735	435497	2023	2023-04-20	BMC	1	X181	L,R	NA	NA	F	ad	2	NA	NA	0	R. Holser	2023-04-21	R. Holser	0	21
1366	2002	11809	F	TS	G1735	435563	2023	2023-04-21	BMC	1	X181	R	NA	NA	F	ad	15	NA	NA	0	W. Matern	2023-04-21	W. Matern	0	21
1366	2002	11809	F	TS	G1735	435627	2023	2023-04-23	MBBU	1	X181	R	NA	NA	F	ad	10	NA	NA	0	A. Diluzio	2023-04-23	A. Diluzio	0	21
1366	2002	11809	F	TS	G1735	435657	2023	2023-04-24	MBBU	1	X181	NA	NA	NA	F	ad	NA	NA	NA	0	R. Holser	2023-04-24	R. Holser	0	21
1367	2002	16514	M	MBB	G1736	64336	2002	2002-02-27	MBB	2	NA	NA	NA	NA	M	W	NA	Mom nursed two pups throughout lactation, think this one was hers and other was orphan. She's small but not tiny.	NA	0	PAM	NA	NA	0	0
1367	2002	16514	M	MBB	G1736	256947	2002	2002-03-05	MBB	2	NA	NA	NA	NA	M	W	NA	NA	NA	0	PAM	2014-02-17	R. Condit	0	0
1368	2002	20274	F	BBS	G1737	64338	2002	2002-02-27	BBS	2	NA	NA	NA	NA	F	W	NA		NA	0	PAM	NA	NA	0	0
1368	2002	20274	F	BBS	G1737	256948	2002	2002-03-09	BBS	2	NA	NA	NA	NA	F	W	NA	NA	NA	0	PAM	2014-02-17	R. Condit	0	0
1369	2002	12010	F	NNPG1	G1739	64340	2002	2002-02-28	NNPG1	3	NA	NA	NA	NA	F	W	NA	Mom departed 2/16/02 but periodically suckled from G805 until 2/22/02.	NA	0	GIM	NA	NA	0	0
1369	2002	12010	F	NNPG1	G1739	256949	2002	2002-03-03	NNPG1	3	NA	NA	NA	NA	F	W	NA	NA	NA	0	GIM	2014-02-17	R. Condit	0	0
1369	2002	12010	F	NNPG1	G1739	23604	2006	2006-01-09	APG	2	NA	NA	NA	NA	F	ad	NA	NA	NA	0	P. Morris	2006-01-10	P. Morris	0	4
1369	2002	12010	F	NNPG1	G1739	233883	2007	2006-05-16	BBNS	2	NA	NA	NA	NA	F	Ad	100	NA	NA	0	P. Morris	2012-05-07	P. Morris	0	5
1369	2002	12010	F	NNPG1	G1739	55769	2007	2006-06-02	mbbn	2	NA	NA	1113	l,r,ff	NA	NA	100	TDR deployment.mk10-AF deployed. 149.606	NA	0	J. Hassrick	2006-06-16	J. Hassrick	0	5
1369	2002	12010	F	NNPG1	G1739	96022	2007	2006-11-06	NP	3	1113	L,R	NA	NA	F	ad	NA	TDR recovery.mk10-AF recovery. 149.606. No pup.	NA	0	J. Hassrick	2007-02-20	N. M. Teutschel	0	5
1370	2002	14629	F	NNPG1	G1740	64342	2002	2002-02-28	NNPG1	3	NA	NA	NA	NA	F	W	NA		NA	0	GIM	NA	NA	0	0
1370	2002	14629	F	NNPG1	G1740	256950	2002	2002-03-03	NNPG1	3	NA	NA	NA	NA	F	W	NA	NA	NA	0	GIM	2014-02-17	R. Condit	0	0
1370	2002	14629	F	NNPG1	G1740	21284	2005	2005-04-19	BM	2						3	100		NA	0	P. Morris	2005-04-21	P. Morris	0	3
1370	2002	14629	F	NNPG1	G1740	22040	2005	2005-04-30	MBB	2					F	3	5		NA	0	S. Simmons	2005-04-30	S. Simmons	0	3
1370	2002	14629	F	NNPG1	G1740	22071	2005	2005-05-02	MBBN	2							20		NA	0	C. Kuhn	2005-05-02	C. Kuhn	0	3
1370	2002	14629	F	NNPG1	G1740	22299	2006	2005-06-01	BMN	2	1115						100		NA	0	B. McDonald	2005-06-02	B. McDonald	0	4
1370	2002	14629	F	NNPG1	G1740	23995	2006	2006-01-15	P1	2	1115	L	NA	NA	F	ad	NA	Preg.	NA	0	P. Morris	2006-01-16	P. Morris	0	4
1370	2002	14629	F	NNPG1	G1740	24685	2006	2006-01-24	P1	2	NA	NA	NA	NA	F	ad	NA	NA	NA	0	P. Morris	2006-01-27	P. Morris	0	4
1370	2002	14629	F	NNPG1	G1740	27929	2006	2006-02-10	P1	2	NA	NA	NA	NA	F	ad	NA	NA	NA	0	P. Morris	2006-02-13	P. Morris	0	4
1370	2002	14629	F	NNPG1	G1740	27838	2006	2006-02-12	P1	2	1115	L	1740	L,R,sh	F	ad	NA	deployed sat tag, TDR, VHF and HTR on this female today.	NA	0	S. Simmons	2006-02-12	S. Simmons	0	4
1370	2002	14629	F	NNPG1	G1740	27942	2006	2006-02-12	P1	2	NA	NA	1740	R, L, sh	F	ad	NA	Gets TDR, Sat. tag and stomach temp. recorder today	NA	0	P. Morris	2006-02-13	P. Morris	0	4
1370	2002	14629	F	NNPG1	G1740	32745	2006	2006-02-13	P1	2	NA	NA	NA	NA	F	ad	NA	TDR & Sat tag	NA	0	P. Morris	2006-02-21	P. Morris	0	4
1370	2002	14629	F	NNPG1	G1740	32821	2006	2006-02-14	P1	2	1740	NA	NA	NA	F	ad	NA	TDR & Sat tag	NA	0	P. Morris	2006-02-22	P. Morris	0	4
1370	2002	14629	F	NNPG1	G1740	50966	2006	2006-05-17	TSB	2	1740	SH,R,L	NA	NA	F	ad	NA	RECOVERY: PTT, TDR and VHF from this female today	NA	0	S. Simmons	2006-05-17	S. Simmons	0	4
1370	2002	14629	F	NNPG1	G1740	55605	2006	2006-05-23	BM	2	1740	L	NA	NA	F	ad	0	3 glue patches	NA	0	P. Morris	2006-06-04	P. Morris	0	4
1370	2002	14629	F	NNPG1	G1740	55750	2007	2006-06-08	BMNN	2	NA	NA	NA	NA	F	ad	100	NA	NA	0	P. Morris	2006-06-16	P. Morris	0	5
1370	2002	14629	F	NNPG1	G1740	55733	2007	2006-06-12	BBNS	2	NA	NA	NA	NA	F	ad	100	NA	NA	0	P. Morris	2006-06-16	P. Morris	0	5
1370	2002	14629	F	NNPG1	G1740	95918	2007	2007-02-18	P1	2	NA	NA	NA	NA	F	ad	NA	NA	NA	0	P. Morris	2007-02-19	P. Morris	0	5
1370	2002	14629	F	NNPG1	G1740	96403	2007	2007-02-28	P1	2	1115	L	NA	NA	F	Ad	NA	NA	NA	0	P. Morris	2007-03-01	P. Morris	0	5
1370	2002	14629	F	NNPG1	G1740	106915	2007	2007-03-01	P1	2	1115	R	NA	NA	F	Ad	NA	NA	NA	0	P. Morris	2008-01-25	P. Morris	0	5
1370	2002	14629	F	NNPG1	G1740	107014	2007	2007-03-02	P1	2	NA	NA	NA	NA	F	Ad	NA	NA	NA	0	P. Morris	2008-01-26	P. Morris	0	5
1370	2002	14629	F	NNPG1	G1740	106764	2008	2008-01-23	BMS	2	NA	NA	1740	L, B	F	Ad	NA	Preg.	NA	0	P. Morris	2008-01-24	P. Morris	0	6
1370	2002	14629	F	NNPG1	G1740	111912	2008	2008-02-01	BMS	2	1740	R,B	NA	NA	F	Ad	NA	NA	NA	0	P. Morris	2008-02-03	P. Morris	0	6
1370	2002	14629	F	NNPG1	G1740	111983	2008	2008-02-05	BMS	2	1740	B	NA	NA	F	Ad	NA	NA	NA	0	P. Morris	2008-02-06	P. Morris	0	6
1370	2002	14629	F	NNPG1	G1740	112049	2008	2008-02-06	BMS	2	1740	NA	NA	NA	F	Ad	NA	NA	NA	0	P. Morris	2008-02-07	P. Morris	0	6
1370	2002	14629	F	NNPG1	G1740	112091	2008	2008-02-07	BMS	2	1740	NA	NA	NA	F	Ad	NA	NA	NA	0	P. Morris	2008-02-08	P. Morris	0	6
1370	2002	14629	F	NNPG1	G1740	112127	2008	2008-02-08	BMS	2	1740	B	NA	NA	F	Ad	NA	NA	NA	0	P. Morris	2008-02-09	P. Morris	0	6
1370	2002	14629	F	NNPG1	G1740	115844	2008	2008-02-09	BMS	2	1740	B	NA	NA	F	Ad	NA	NA	NA	0	P. Morris	2008-02-14	P. Morris	0	6
1370	2002	14629	F	NNPG1	G1740	115868	2008	2008-02-10	BMS	2	1740	L	1740	R	F	Ad	NA	NA	NA	0	P. Morris	2008-02-14	P. Morris	0	6
1370	2002	14629	F	NNPG1	G1740	115946	2008	2008-02-12	BMS	2	1740	R, L, B	NA	NA	F	Ad	NA	NA	NA	0	P. Morris	2008-02-15	P. Morris	0	6
1370	2002	14629	F	NNPG1	G1740	115990	2008	2008-02-14	BMS	2	1740	L	NA	NA	F	Ad	NA	NA	NA	0	P. Morris	2008-02-18	P. Morris	0	6
1370	2002	14629	F	NNPG1	G1740	116114	2008	2008-02-15	BMS	2	1740	R	NA	NA	F	Ad	NA	NA	NA	0	P. Morris	2008-02-20	P. Morris	0	6
1370	2002	14629	F	NNPG1	G1740	116154	2008	2008-02-18	BMS	2	1740	R	NA	NA	F	Ad	NA	NA	NA	0	P. Morris	2008-02-20	P. Morris	0	6
1370	2002	14629	F	NNPG1	G1740	116197	2008	2008-02-20	BMS	2	1740	B	NA	NA	F	Ad	NA	NA	NA	0	P. Morris	2008-02-22	P. Morris	0	6
1370	2002	14629	F	NNPG1	G1740	116239	2008	2008-02-22	BMS	2	1740	R	NA	NA	F	Ad	NA	NA	NA	0	P. Morris	2008-02-24	P. Morris	0	6
1370	2002	14629	F	NNPG1	G1740	116348	2008	2008-02-23	BMS	2	1740	R	NA	NA	F	Ad	NA	NA	NA	0	P. Morris	2008-03-01	P. Morris	0	6
1370	2002	14629	F	NNPG1	G1740	129000	2008	2008-05-13	BMN	2	1740	R	NA	NA	F	Ad	0	NA	NA	0	M. Fowler	2008-05-14	M. Fowler	0	6
1370	2002	14629	F	NNPG1	G1740	129023	2008	2008-05-14	MBB	2	1740	NA	NA	NA	F	Ad	0	NA	NA	0	M. Fowler	2008-05-14	M. Fowler	0	6
1370	2002	14629	F	NNPG1	G1740	129332	2008	2008-05-25	BMC	2	1740	NA	NA	NA	F	ad	5	NA	NA	0	M. Fowler	2008-05-30	M. Fowler	0	6
1370	2002	14629	F	NNPG1	G1740	132016	2009	2009-01-27	P1	2	NA	NA	NA	NA	F	ad	NA	Can't see if she has a pup or not but she looks pregnant	NA	0	P. Morris	2009-01-28	P. Morris	0	7
1370	2002	14629	F	NNPG1	G1740	134474	2009	2009-05-02	BMN	2	NA	NA	NA	NA	F	ad	0	NA	NA	0	M. Fowler	2009-05-05	M. Fowler	0	7
1370	2002	14629	F	NNPG1	G1740	134764	2010	2009-05-27	MBB	2	NA	NA	1740	R	F	Ad	100	mark is really messy, probably unable to make out numbers at all	NA	0	M. Fowler	2009-05-28	M. Fowler	0	8
1370	2002	14629	F	NNPG1	G1740	134788	2010	2009-05-27	MBBN	2	NA	NA	NA	NA	f	ad	100	not skinny	NA	0	N. M. Teutschel	2009-05-29	N. M. Teutschel	0	8
1370	2002	14629	F	NNPG1	G1740	134778	2010	2009-05-28	MBB	2	NA	NA	NA	NA	F	ad	100	NA	NA	0	M. Fowler	2009-05-28	M. Fowler	0	8
1372	2002	16024	F	NP	G1742	64345	2002	2002-03-02	NP	3	NA	NA	NA	NA	F	W	NA	Hair sample for David Aurioles Gamboa	NA	0	GIM	NA	NA	0	0
1372	2002	16024	F	NP	G1742	256951	2002	2002-03-19	NP	3	NA	NA	NA	NA	F	W	NA	NA	NA	0	GIM	2014-02-17	R. Condit	0	0
1372	2002	16024	F	NP	G1742	94116	2007	2007-01-01	APG	2	NA	NA	NA	NA	F	ad	NA	pregnant	NA	0	R. Condit	2007-01-01	R. Condit	0	5
1372	2002	16024	F	NP	G1742	94145	2007	2007-01-03	APG	2	NA	NA	1742	L,FF	F	ad	NA	NA	NA	0	J. Hassrick	2007-01-04	J. Hassrick	0	5
1372	2002	16024	F	NP	G1742	94164	2007	2007-01-07	APG	2	1742	L	NA	NA	NA	NA	NA	NA	NA	0	J. Hassrick	2007-01-10	J. Hassrick	0	5
1372	2002	16024	F	NP	G1742	94198	2007	2007-01-08	APG	2	1742	L	NA	NA	NA	NA	NA	NA	NA	0	J. Hassrick	2007-01-10	J. Hassrick	0	5
1372	2002	16024	F	NP	G1742	94245	2007	2007-01-09	APG	2	1742	L	NA	NA	NA	NA	NA	NA	NA	0	J. Hassrick	2007-01-12	J. Hassrick	0	5
1372	2002	16024	F	NP	G1742	94297	2007	2007-01-10	APG	2	1742	NA	NA	NA	NA	NA	NA	NA	NA	0	J. Hassrick	2007-01-13	J. Hassrick	0	5
1372	2002	16024	F	NP	G1742	94356	2007	2007-01-12	APG	2	1742	NA	NA	NA	NA	NA	NA	NA	NA	0	J. Hassrick	2007-01-13	J. Hassrick	0	5
1372	2002	16024	F	NP	G1742	94935	2007	2007-01-22	SBW	2	NA	NA	NA	NA	F	Ad	NA	NA	NA	0	P. Morris	2007-01-23	P. Morris	0	5
1372	2002	16024	F	NP	G1742	95106	2007	2007-01-24	SBW	2	1742	L	NA	NA	F	Ad	NA	NA	NA	0	P. Morris	2007-01-26	P. Morris	0	5
1372	2002	16024	F	NP	G1742	95635	2007	2007-02-01	APG	2	NA	NA	NA	NA	NA	NA	NA	NA	NA	0	A. Allen	2007-02-06	A. Allen	0	5
1372	2002	16024	F	NP	G1742	95643	2007	2007-02-01	APG	2	NA	NA	NA	NA	NA	NA	NA	NA	NA	0	A. Allen	2007-02-06	A. Allen	0	5
1372	2002	16024	F	NP	G1742	97243	2007	2007-05-04	NP	3	1742	L	NA	NA	F	ad	0	NA	NA	0	N. M. Teutschel	2007-05-11	N. M. Teutschel	0	5
1373	2002	17884	F	TS	G1743	64347	2002	2002-02-24	TS	2	NA	NA	NA	NA	F	W	NA		NA	0	PAM	NA	NA	0	0
1373	2002	17884	F	TS	G1743	256952	2002	2002-03-12	TS	2	NA	NA	NA	NA	F	W	NA	NA	NA	0	PAM	2014-02-17	R. Condit	0	0
1373	2002	17884	F	TS	G1743	21980	2006	2005-04-29	BMS	2							100	Animal has 3 tags	NA	0	C. Kuhn	2005-04-29	C. Kuhn	0	4
1373	2002	17884	F	TS	G1743	21991	2006	2005-04-29	BMS	2						juv	100		NA	0	S. Simmons	2005-04-29	S. Simmons	0	4
1374	2002	14735	M	TS	G1744	64349	2002	2002-02-24	TS	2	NA	NA	NA	NA	M	W	NA	Hair sample for David Aurioles Gamboa	NA	0	PAM	NA	NA	0	0
1374	2002	14735	M	TS	G1744	256953	2002	2002-03-12	TS	2	NA	NA	NA	NA	M	W	NA	NA	NA	0	PAM	2014-02-17	R. Condit	0	0
1375	2002	11023	M	TSB	G1745	64351	2002	2002-02-24	TSB	2	NA	NA	NA	NA	M	W	NA	Hair sample for David Aurioles Gamboa	NA	0	PAM	NA	NA	0	0
1375	2002	11023	M	TSB	G1745	256954	2002	2002-03-09	TSB	2	NA	NA	NA	NA	M	W	NA	NA	NA	0	PAM	2014-02-17	R. Condit	0	0
1376	2002	13479	F	SBW/APGS	G1746	64353	2002	2002-02-24	SBW/APGS	2	NA	NA	NA	NA	F	W	NA		NA	0	PAM	NA	NA	0	0
1376	2002	13479	F	SBW/APGS	G1746	256955	2002	2002-03-12	SBW/APGS	2	NA	NA	NA	NA	F	W	NA	NA	NA	0	PAM	2014-02-17	R. Condit	0	0
1377	2002	13621	M	AP	G1747	64355	2002	2002-02-24	AP	2	NA	NA	NA	NA	M	W	NA	Hair sample for David Aurioles Gamboa	NA	0	PAM	NA	NA	0	0
1377	2002	13621	M	AP	G1747	256956	2002	2002-03-09	AP	2	NA	NA	NA	NA	M	W	NA	NA	NA	0	PAM	2014-02-17	R. Condit	0	0
1378	2002	15194	M	AP	G1748	64357	2002	2002-02-24	AP	2	NA	NA	NA	NA	M	W	NA	Hair sample for Davia Aurioles Gamboa.	NA	0	PAM	NA	NA	0	0
1378	2002	15194	M	AP	G1748	256957	2002	2002-03-12	AP	2	NA	NA	NA	NA	M	W	NA	NA	NA	0	PAM	2014-02-17	R. Condit	0	0
1379	2002	9187	F	BBS	G1749	64359	2002	2002-02-24	BBS	2	NA	NA	NA	NA	F	W	NA		NA	0	PAM	NA	NA	0	0
1380	2002	15096	M	AP	G1750	64360	2002	2002-02-24	AP	2	NA	NA	NA	NA	M	W	NA		NA	0	PAM	NA	NA	0	0
1381	2002	0	F	BM	G1751	64362	2002	2002-02-28	BM	2	NA	NA	NA	NA	F	W	NA		NA	0	PAM	NA	NA	0	0
1381	2002	0	F	BM	G1751	19939	2005	2005-03-25	P1	2						2-3	0		NA	0	P. Morris	2005-03-26	P. Morris	0	3
1381	2002	0	F	BM	G1751	21272	2005	2005-04-19	BM	2						2-3	30		NA	0	P. Morris	2005-04-21	P. Morris	0	3
1381	2002	0	F	BM	G1751	22207	2006	2005-05-18	BMNb	2			1751	L	F	3	100		NA	0	S. Simmons	2005-05-19	S. Simmons	0	4
1381	2002	0	F	BM	G1751	23501	2006	2006-01-05	TSC	2	NA	NA	1751	L	F	ad	NA	Preg.	NA	0	P. Morris	2006-01-08	P. Morris	0	4
1381	2002	0	F	BM	G1751	23394	2006	2006-01-05	TSC	2	NA	NA	1751	R	F	ad	NA	NA	NA	0	J. Hassrick	2006-01-06	J. Hassrick	0	4
1381	2002	0	F	BM	G1751	23425	2006	2006-01-07	TSC	2	NA	NA	NA	NA	NA	NA	NA	NA	NA	0	J. Hassrick	2006-01-07	J. Hassrick	0	4
1381	2002	0	F	BM	G1751	23540	2006	2006-01-08	TSC	2	1761	R,b,L	NA	NA	F	ad	NA	NA	NA	0	R. Condit	2006-01-08	R. Condit	0	4
1381	2002	0	F	BM	G1751	23659	2006	2006-01-09	TSC	2	1751	NA	NA	NA	F	ad	NA	NA	NA	0	P. Morris	2006-01-11	P. Morris	0	4
1381	2002	0	F	BM	G1751	23625	2006	2006-01-09	TSC	2	NA	NA	NA	NA	NA	NA	NA	NA	NA	0	J. Hassrick	2006-01-10	J. Hassrick	0	4
1381	2002	0	F	BM	G1751	23646	2006	2006-01-10	TSC	2	NA	NA	NA	NA	NA	NA	NA	NA	NA	0	J. Hassrick	2006-01-10	J. Hassrick	0	4
1381	2002	0	F	BM	G1751	23945	2006	2006-01-15	TSC	2	NA	NA	NA	NA	NA	NA	NA	NA	NA	0	J. Hassrick	2006-01-15	J. Hassrick	0	4
1381	2002	0	F	BM	G1751	24036	2006	2006-01-16	TSC	2	1761	NA	NA	NA	NA	NA	NA	NA	NA	0	J. Hassrick	2006-01-16	J. Hassrick	0	4
1381	2002	0	F	BM	G1751	24352	2006	2006-01-21	TSC	2	1761	R	NA	NA	F	ad	NA	NA	NA	0	P. Morris	2006-01-22	P. Morris	0	4
1381	2002	0	F	BM	G1751	24587	2006	2006-01-24	TSC	2	NA	NA	NA	NA	NA	NA	NA	NA	NA	0	J. Hassrick	2006-01-25	J. Hassrick	0	4
1381	2002	0	F	BM	G1751	24519	2006	2006-01-24	TSC	2	1761	R	NA	NA	F	ad	NA	NA	NA	0	S. Simmons	2006-01-25	S. Simmons	0	4
1381	2002	0	F	BM	G1751	24638	2006	2006-01-25	TSC	2	1761	NA	NA	NA	NA	NA	NA	NA	NA	0	J. Hassrick	2006-01-25	J. Hassrick	0	4
1381	2002	0	F	BM	G1751	50495	2006	2006-04-13	MBB	2	1761, 1761, 1751	R, B, L	NA	NA	F	ad	0	NA	NA	0	P. Morris	2006-04-23	P. Morris	0	4
1381	2002	0	F	BM	G1751	55444	2006	2006-05-04	BMB	2	1761	R	NA	NA	NA	juv	30	~ 3 yrs. old	NA	0	P. Morris	2006-05-28	P. Morris	0	4
1381	2002	0	F	BM	G1751	50948	2006	2006-05-05	bmc	2	1751	r,l	NA	NA	NA	NA	40	NA	NA	0	J. Hassrick	2006-05-07	J. Hassrick	0	4
1381	2002	0	F	BM	G1751	55646	2007	2006-05-22	BBNS	2	NA	NA	NA	NA	F	ad	100	NA	NA	0	P. Morris	2006-06-04	P. Morris	0	5
1381	2002	0	F	BM	G1751	94390	2007	2007-01-14	TSB	2	NA	NA	17	L	F	ad	NA	NA	NA	0	S. Simmons	2007-01-14	S. Simmons	0	5
1381	2002	0	F	BM	G1751	94572	2007	2007-01-14	TSB	2	NA	NA	1	L	F	Ad	NA	NA	NA	0	P. Morris	2007-01-18	P. Morris	0	5
1381	2002	0	F	BM	G1751	94880	2007	2007-01-22	TSC	2	I	L	NA	NA	NA	NA	NA	NA	NA	0	J. Hassrick	2007-01-22	J. Hassrick	0	5
1381	2002	0	F	BM	G1751	95410	2007	2007-01-31	TSC	2	17	L	NA	NA	NA	NA	NA	NA	NA	0	N. M. Teutschel	2007-01-31	N. M. Teutschel	0	5
1381	2002	0	F	BM	G1751	95497	2007	2007-02-01	TSC	2	17	L	NA	NA	NA	NA	NA	NA	NA	0	N. M. Teutschel	2007-02-01	N. M. Teutschel	0	5
1381	2002	0	F	BM	G1751	95845	2007	2007-02-16	TSB	2	1	NA	NA	NA	F	ad	NA	SKINNY	NA	0	N. M. Teutschel	2007-02-16	N. M. Teutschel	0	5
1381	2002	0	F	BM	G1751	95979	2007	2007-02-16	TSB	2	NA	NA	NA	NA	F	Ad	NA	NA	NA	0	P. Morris	2007-02-20	P. Morris	0	5
1381	2002	0	F	BM	G1751	96102	2007	2007-02-17	TSB	2	17,1	L	1751	L,R,RFF	F	ad	NA	DEPLOYMENT. SAT/TDR/VHF. 148.284. RF Tag 05252611.	NA	0	N. M. Teutschel	2007-02-22	N. M. Teutschel	0	5
1382	2002	0	F	BBS	G1752	64363	2002	2002-02-28	BBS	2	NA	NA	NA	NA	F	W	NA		NA	0	PAM	NA	NA	0	0
1383	2002	20308	F	BMS	G1753	64365	2002	2002-02-28	BMS	2	NA	NA	NA	NA	F	W	NA		NA	0	PAM	NA	NA	0	0
1384	2002	0	M	MBB	G1755	64367	2002	2002-02-28	MBB	2	NA	NA	NA	NA	M	W	NA		NA	0	PAM	NA	NA	0	0
1385	2002	11413	M	BMS	G1756	64369	2002	2002-02-27	BMS	2	NA	NA	NA	NA	M	W	NA		NA	0	PAM	NA	NA	0	0
1385	2002	11413	M	BMS	G1756	256958	2002	2002-03-05	BMS	2	NA	NA	NA	NA	M	W	NA	NA	NA	0	PAM	2014-02-17	R. Condit	0	0
1386	2002	0	F	TS	G1757	64371	2002	2002-02-27	TS	2	NA	NA	NA	NA	F	W	NA		NA	0	PAM	NA	NA	0	0
1387	2002	0	F	TS	G1758	64372	2002	2002-02-27	TS	2	NA	NA	NA	NA	F	W	NA		NA	0	PAM	NA	NA	0	0
1388	2002	13348	M	TS	G1759	64373	2002	2002-02-27	TS	2	NA	NA	NA	NA	M	W	NA	Not terribly sure this pup is really hers. Hair for David Aurioles Gamboa.	NA	0	PAM	NA	NA	0	0
1388	2002	13348	M	TS	G1759	256959	2002	2002-03-19	TS	2	NA	NA	NA	NA	M	W	NA	NA	NA	0	PAM	2014-02-17	R. Condit	0	0
1389	2002	0	M	SBW/APGS	G1760	64375	2002	2002-02-27	SBW/APGS	2	NA	NA	NA	NA	M	W	NA		NA	0	PAM	NA	NA	0	0
1390	2002	16002	M	AP	G1761	64376	2002	2002-02-27	AP	2	NA	NA	NA	NA	M	W	NA	Nursed off another female for ~ 2 weeks after mom left.	NA	0	PAM	NA	NA	0	0
1391	2002	11274	F	AP	G1762	64378	2002	2002-02-27	AP	2	NA	NA	NA	NA	F	W	NA	Hair sample for David Aurioles Gamboa	NA	0	PAM	NA	NA	0	0
1391	2002	11274	F	AP	G1762	256960	2002	2002-03-09	AP	2	NA	NA	NA	NA	F	W	NA	NA	NA	0	PAM	2014-02-17	R. Condit	0	0
1391	2002	11274	F	AP	G1762	24810	2006	2006-01-29	MBB	2	1762	R	NA	NA	F	NA	NA	NA	NA	0	P. Robinson	2006-01-29	P. Robinson	0	4
1392	2002	11802	F	BMS	G1763	64380	2002	2002-02-28	BMS	2	NA	NA	NA	NA	F	W	NA	Pup born and raised in MBB, just tagged at BMS.	NA	0	PAM	NA	NA	0	0
1392	2002	11802	F	BMS	G1763	256961	2002	2002-03-05	BMS	2	NA	NA	NA	NA	F	W	NA	NA	NA	0	PAM	2014-02-17	R. Condit	0	0
1392	2002	11802	F	BMS	G1763	22039	2006	2005-04-30	MBB	2			1133	L	F	3	100		NA	0	S. Simmons	2005-04-30	S. Simmons	0	4
1392	2002	11802	F	BMS	G1763	22134	2006	2005-05-08	mbb	2	1133	l					100		NA	0	J. Hassrick	2005-05-08	J. Hassrick	0	4
1392	2002	11802	F	BMS	G1763	23624	2006	2006-01-08	MBB	2	NA	NA	1133	L	NA	NA	NA	NA	NA	0	J. Hassrick	2006-01-10	J. Hassrick	0	4
1392	2002	11802	F	BMS	G1763	23564	2006	2006-01-08	MBB	2	1133, 1763	L, R	NA	NA	F	ad	NA	Preg.	NA	0	P. Morris	2006-01-09	P. Morris	0	4
1392	2002	11802	F	BMS	G1763	23563	2006	2006-01-08	MBB	2	NA	NA	1763	R	F	ad	NA	NA	NA	0	R. Condit	2006-01-08	C. Barcelo	0	4
1392	2002	11802	F	BMS	G1763	23536	2006	2006-01-08	MBB	2	1133	L	1763	R	F	ad	NA	NA	NA	0	M. Fowler	2006-01-08	M. Fowler	0	4
1392	2002	11802	F	BMS	G1763	23689	2006	2006-01-09	MBB	2	1133	NA	NA	NA	F	ad	NA	Preg	NA	0	P. Morris	2006-01-11	P. Morris	0	4
1392	2002	11802	F	BMS	G1763	23657	2006	2006-01-10	MBB	2	NA	NA	NA	NA	NA	NA	NA	NA	NA	0	J. Hassrick	2006-01-10	J. Hassrick	0	4
1392	2002	11802	F	BMS	G1763	23807	2006	2006-01-11	MBB	2	1763	R	NA	NA	F	ad	NA	NA	NA	0	S. Simmons	2006-01-13	S. Simmons	0	4
1392	2002	11802	F	BMS	G1763	23859	2006	2006-01-13	MBB	2	1133	L	NA	NA	F	ad	NA	NA	NA	0	P. Morris	2006-01-15	P. Morris	0	4
1392	2002	11802	F	BMS	G1763	23964	2006	2006-01-15	MBB	2	1133	NA	NA	NA	F	ad	NA	NA	NA	0	P. Morris	2006-01-16	P. Morris	0	4
1392	2002	11802	F	BMS	G1763	23960	2006	2006-01-15	MBB	2	1133	NA	NA	NA	NA	NA	NA	NA	NA	0	J. Hassrick	2006-01-15	J. Hassrick	0	4
1392	2002	11802	F	BMS	G1763	23913	2006	2006-01-15	MBB	2	1133	L	NA	NA	F	ad	NA	pregnant	NA	0	C. Barcelo	2006-01-15	C. Barcelo	0	4
1392	2002	11802	F	BMS	G1763	24039	2006	2006-01-16	MBB	2	1763	R	NA	NA	F	ad	NA	NA	NA	0	P. Morris	2006-01-17	P. Morris	0	4
1392	2002	11802	F	BMS	G1763	24154	2006	2006-01-17	MBB	2	1763	R	NA	NA	F	ad	NA	Has just given birth to a tiny pup, premature, does not look like it will surviive, is completely non-responsive. Female is making a ruckus vocalizing at and trying to steal Female #46's pup (S74)	NA	0	P. Morris	2006-01-19	P. Morris	0	4
1392	2002	11802	F	BMS	G1763	24311	2006	2006-01-20	MBB	2	1133	NA	NA	NA	F	ad	NA	down on the beach	NA	0	P. Morris	2006-01-22	P. Morris	0	4
1392	2002	11802	F	BMS	G1763	24321	2006	2006-01-21	MBB	2	1763	NA	NA	NA	F	ad	NA	Up on top at MBB, orphan she was with yesterday is down on beach.	NA	0	P. Morris	2006-01-22	P. Morris	0	4
1392	2002	11802	F	BMS	G1763	24431	2006	2006-01-23	MBB	2	1763	NA	NA	NA	F	ad	NA	NA	NA	0	P. Morris	2006-01-24	P. Morris	0	4
1392	2002	11802	F	BMS	G1763	24611	2006	2006-01-24	MBB	2	NA	NA	NA	NA	NA	NA	NA	NA	NA	0	J. Hassrick	2006-01-25	J. Hassrick	0	4
1392	2002	11802	F	BMS	G1763	24571	2006	2006-01-24	MBB	2	1133	NA	NA	NA	NA	NA	NA	NA	NA	0	J. Hassrick	2006-01-25	J. Hassrick	0	4
1392	2002	11802	F	BMS	G1763	25118	2006	2006-01-27	MBB	2	1763	NA	NA	NA	F	ad	NA	NA	NA	0	P. Morris	2006-02-07	P. Morris	0	4
1392	2002	11802	F	BMS	G1763	25006	2006	2006-02-03	MBB	2	NA	NA	NA	NA	NA	NA	NA	NA	NA	0	J. Hassrick	2006-02-03	J. Hassrick	0	4
1392	2002	11802	F	BMS	G1763	25093	2006	2006-02-05	MBB	2	1133	L	NA	NA	F	ad	NA	NA	NA	0	R. Condit	2006-02-05	R. Condit	0	4
1392	2002	11802	F	BMS	G1763	25198	2006	2006-02-06	MBB	2	1763	R	NA	NA	F	NA	NA	NA	NA	0	Y. Mitani	2006-02-08	other	0	4
1392	2002	11802	F	BMS	G1763	27845	2006	2006-02-06	MBB	2	NA	NA	NA	NA	F	ad	NA	NA	NA	0	P. Morris	2006-02-13	P. Morris	0	4
1392	2002	11802	F	BMS	G1763	25236	2006	2006-02-07	MBB	2	1133	L	NA	NA	F	ad	NA	NA	NA	0	S. Simmons	2006-02-08	S. Simmons	0	4
1392	2002	11802	F	BMS	G1763	27890	2006	2006-02-07	MBB	2	1763	NA	NA	NA	F	ad	NA	NA	NA	0	P. Morris	2006-02-13	P. Morris	0	4
1392	2002	11802	F	BMS	G1763	25285	2006	2006-02-08	MBB	2	1763	R	NA	NA	F	NA	NA	NA	NA	0	P. Robinson	2006-02-08	P. Robinson	0	4
1392	2002	11802	F	BMS	G1763	27736	2006	2006-02-09	mbb	2	1133	NA	NA	NA	NA	NA	NA	SKINNY	NA	0	J. Hassrick	2006-02-10	J. Hassrick	0	4
1392	2002	11802	F	BMS	G1763	27794	2006	2006-02-09	MBB	2	1133	R	NA	NA	F	NA	NA	NA	NA	0	Y. Mitani	2006-02-10	other	0	4
1392	2002	11802	F	BMS	G1763	32461	2006	2006-02-09	MBB	2	NA	NA	NA	NA	F	ad	NA	NA	NA	0	P. Morris	2006-02-19	P. Morris	0	4
1392	2002	11802	F	BMS	G1763	27796	2006	2006-02-10	MBB	2	1133,1763	L,R	NA	NA	F	ad	NA	DEPLOYED: sat tag< TDR and VHF on this female today. she left for sea a few hours after the procedure.	NA	0	S. Simmons	2006-02-11	S. Simmons	0	4
1392	2002	11802	F	BMS	G1763	27797	2006	2006-02-10	MBB	2	1133,1763	L,R			F	ad		deployed sat tag< TDR and VHF on this female today.	NA	0	S. Simmons	2006-02-11	S. Simmons	0	4
1392	2002	11802	F	BMS	G1763	50491	2006	2006-04-21	17	4	1133,1763	L,R	NA	NA	F	ad	0	Recovery: Sat tag, TDR and VHF from this female today.	NA	0	S. Simmons	2006-04-23	S. Simmons	0	4
1392	2002	11802	F	BMS	G1763	55410	2006	2006-05-01	17	4	1763	R	NA	NA	NA	NA	NA	glue patch	NA	0	P. Morris	2006-05-28	P. Morris	0	4
1392	2002	11802	F	BMS	G1763	55416	2006	2006-05-01	17	4	1133	L	NA	NA	F	ad	0	glue patch on head	NA	0	P. Morris	2006-05-28	P. Morris	0	4
1392	2002	11802	F	BMS	G1763	55430	2006	2006-05-04	9B	4	1133	L	NA	NA	F	ad	0	2 glue patches	NA	0	P. Morris	2006-05-28	P. Morris	0	4
1392	2002	11802	F	BMS	G1763	95125	2007	2007-01-25	TSE	2	NA	NA	3175	R	NA	NA	NA	NA	NA	0	A. Allen	2007-01-26	A. Allen	0	5
1392	2002	11802	F	BMS	G1763	95315	2007	2007-01-29	TSC	2	3175	NA	NA	NA	NA	NA	NA	NA	NA	0	N. M. Teutschel	2007-01-29	other	0	5
1392	2002	11802	F	BMS	G1763	95427	2007	2007-01-31	TSC	2	3175	R	NA	NA	NA	NA	NA	NA	NA	0	N. M. Teutschel	2007-01-31	N. M. Teutschel	0	5
1392	2002	11802	F	BMS	G1763	95450	2007	2007-02-01	TSD	2	3175	NA	NA	NA	NA	NA	NA	NA	NA	0	other	2007-02-01	other	0	5
1392	2002	11802	F	BMS	G1763	95502	2007	2007-02-01	TSC	2	3175	R	NA	NA	NA	NA	NA	NA	NA	0	N. M. Teutschel	2007-02-01	N. M. Teutschel	0	5
1392	2002	11802	F	BMS	G1763	95713	2007	2007-02-10	TSD	2	3175	R	NA	NA	F	Ad	NA	NA	NA	0	N. M. Teutschel	2007-02-10	N. M. Teutschel	0	5
1392	2002	11802	F	BMS	G1763	95729	2007	2007-02-12	TSE	2	3175	R	NA	NA	NA	NA	NA	NA	NA	0	A. Allen	2007-02-12	A. Allen	0	5
1392	2002	11802	F	BMS	G1763	95831	2007	2007-02-14	TSC	2	3175	NA	NA	NA	F	ad	NA	NA	NA	0	N. M. Teutschel	2007-02-16	N. M. Teutschel	0	5
1392	2002	11802	F	BMS	G1763	95953	2007	2007-02-15	TSE	2	3175	R	NA	NA	F	Ad	NA	NA	NA	0	P. Morris	2007-02-20	P. Morris	0	5
1392	2002	11802	F	BMS	G1763	95851	2007	2007-02-16	TSD	2	3175	NA	NA	NA	F	ad	NA	NA	NA	0	N. M. Teutschel	2007-02-16	N. M. Teutschel	0	5
1392	2002	11802	F	BMS	G1763	95982	2007	2007-02-16	TSE	2	3175	R	NA	NA	F	Ad	NA	NA	NA	0	P. Morris	2007-02-20	P. Morris	0	5
1392	2002	11802	F	BMS	G1763	96116	2007	2007-02-21	TSE	2	3175	NA	NA	NA	F	Ad	NA	skinny	NA	0	N. M. Teutschel	2007-02-22	N. M. Teutschel	0	5
1392	2002	11802	F	BMS	G1763	106842	2007	2007-05-01	17	4	3175	R	NA	NA	F	Ad	0	NA	NA	0	P. Morris	2008-01-25	P. Morris	0	5
1392	2002	11802	F	BMS	G1763	111832	2008	2008-02-01	NPG3b	3	NA	NA	NA	NA	NA	NA	NA	NA	NA	0	C. Champagne	2008-02-01	C. Champagne	0	6
1392	2002	11802	F	BMS	G1763	116283	2008	2008-02-17	NPG3B	3	1763	NA	NA	NA	F	ad	NA	R. Davis Critter cam deployment	NA	0	J. Hassrick	2008-02-29	M. Fowler	0	6
1392	2002	11802	F	BMS	G1763	116045	2008	2008-02-18	NPG3	3	NA	NA	NA	NA	NA	NA	NA	Randy Davis Camera Deployment Animal, 18Feb 2008	NA	0	C. Champagne	2008-02-19	C. Champagne	0	6
1393	2002	10688	M	MBB	G1765	64383	2002	2002-03-01	MBB	2	NA	NA	NA	NA	M	P	NA	Tagged while still a pup, pup down on beach, mom up top.	NA	0	PAM	NA	NA	0	0
1393	2002	10688	M	MBB	G1765	55724	2007	2006-06-12	17	4	NA	NA	NA	NA	M	SA1	100	NA	NA	0	P. Morris	2006-06-16	P. Morris	0	5
1395	2002	0	F	MBB	G1767	64385	2002	2002-03-01	MBB	2	NA	NA	NA	NA	F	W	NA		NA	0	PAM	NA	NA	0	0
1396	2002	15279	M	BBS	G1768	64386	2002	2002-03-01	BBS	2	NA	NA	NA	NA	M	W	NA		NA	0	PAM	NA	NA	0	0
1396	2002	15279	M	BBS	G1768	24641	2006	2006-01-25	TSC	2	768	NA	NA	NA	NA	NA	NA	NA	NA	0	J. Hassrick	2006-01-25	J. Hassrick	0	4
1397	2002	14986	F	SBW/APGS	G1769	64387	2002	2002-03-01	SBW/APGS	2	NA	NA	NA	NA	F	W	NA		NA	0	PAM	NA	NA	0	0
1397	2002	14986	F	SBW/APGS	G1769	256962	2002	2002-03-19	SBW/APGS	2	NA	NA	NA	NA	F	W	NA	NA	NA	0	PAM	2014-02-17	R. Condit	0	0
1398	2002	0	M	BMS	G1770	64389	2002	2002-02-28	BMS	2	NA	NA	NA	NA	M	W	NA		NA	0	PAM	NA	NA	0	0
1399	2002	0	F	SBW/APGS	G1771	64391	2002	2002-02-28	SBW/APGS	2	NA	NA	NA	NA	F	W	NA		NA	0	PAM	NA	NA	0	0
1400	2002	10983	M	TS	G1772	64393	2002	2002-02-28	TS	2	NA	NA	NA	NA	M	W	NA		NA	0	PAM	NA	NA	0	0
1400	2002	10983	M	TS	G1772	256963	2002	2002-03-12	TS	2	NA	NA	NA	NA	M	W	NA	NA	NA	0	PAM	2014-02-17	R. Condit	0	0
1401	2002	12091	F	TS	G1773	64395	2002	2002-02-28	TS	2	NA	NA	NA	NA	F	W	NA	Hair sample for David Aurioles Gamboa (small amount).	NA	0	PAM	NA	NA	0	0
1401	2002	12091	F	TS	G1773	256964	2002	2002-03-19	TS	2	NA	NA	NA	NA	F	W	NA	NA	NA	0	PAM	2014-02-17	R. Condit	0	0
1401	2002	12091	F	TS	G1773	21553	2005	2005-04-23	MBB	2					F				NA	0	P. Robinson	2005-04-23	P. Robinson	0	3
1401	2002	12091	F	TS	G1773	23577	2006	2006-01-08	SBE	2	1150	R, L	NA	NA	F	ad	NA	Preg.	NA	0	P. Morris	2006-01-09	P. Morris	0	4
1401	2002	12091	F	TS	G1773	23545	2006	2006-01-08	SBW	2	1150, --	L,R	NA	NA	F	ad	NA	NA	NA	0	R. Condit	2006-01-08	R. Condit	0	4
1401	2002	12091	F	TS	G1773	23669	2006	2006-01-09	SBW	2	1150	R, L	NA	NA	F	ad	NA	Preg.	NA	0	P. Morris	2006-01-11	P. Morris	0	4
1401	2002	12091	F	TS	G1773	23814	2006	2006-01-11	AP	2	1150	R	NA	NA	F	ad	NA	NA	NA	0	S. Simmons	2006-01-13	S. Simmons	0	4
1401	2002	12091	F	TS	G1773	23837	2006	2006-01-13	AP	2	1150	R	NA	NA	F	ad	NA	NA	NA	0	S. Simmons	2006-01-14	S. Simmons	0	4
1401	2002	12091	F	TS	G1773	23989	2006	2006-01-15	AP	2	1150	NA	NA	NA	F	ad	NA	NA	NA	0	P. Morris	2006-01-16	P. Morris	0	4
1401	2002	12091	F	TS	G1773	24198	2006	2006-01-17	SBW	2	1150	L	NA	NA	F	ad	NA	NA	NA	0	P. Morris	2006-01-19	P. Morris	0	4
1401	2002	12091	F	TS	G1773	24142	2006	2006-01-18	AP	2	1150	R	NA	NA	F	ad	NA	NA	NA	0	S. Simmons	2006-01-18	S. Simmons	0	4
1401	2002	12091	F	TS	G1773	24749	2006	2006-01-29	AP	2	1150	R	NA	NA	F	NA	NA	NA	NA	0	P. Robinson	2006-01-29	P. Robinson	0	4
1401	2002	12091	F	TS	G1773	50926	2006	2006-05-01	tsw	2	NA	NA	NA	NA	NA	NA	0	NA	NA	0	J. Hassrick	2006-05-07	J. Hassrick	0	4
1401	2002	12091	F	TS	G1773	50977	2007	2006-05-18	BMNN	2	NA	NA	NA	NA	F	ad	100	NA	NA	0	S. Simmons	2006-05-19	S. Simmons	0	5
1401	2002	12091	F	TS	G1773	55767	2007	2006-06-03	tsb	2	NA	NA	1150	l,b,r,ff	NA	NA	100	TDR deployment.mk10-AF deployed. 149.204	NA	0	J. Hassrick	2006-06-16	J. Hassrick	0	5
1401	2002	12091	F	TS	G1773	96969	2007	2007-04-16	TSD	2	1150	R	NA	NA	F	ad	NA	SAT Patches	NA	0	N. M. Teutschel	2007-04-17	N. M. Teutschel	0	5
1401	2002	12091	F	TS	G1773	97066	2007	2007-04-27	BM	2	1150	R,B	NA	NA	F	Ad	0	Sat Patches	NA	0	N. M. Teutschel	2007-04-30	N. M. Teutschel	0	5
1401	2002	12091	F	TS	G1773	97167	2007	2007-04-27	BMC	2	1150	L	NA	NA	F	ad	0	SAT Patches	NA	0	J. Hassrick	2007-05-11	N. M. Teutschel	0	5
1401	2002	12091	F	TS	G1773	97180	2007	2007-04-30	BMC	2	1150	NA	NA	NA	F	ad	0	SAT Patches	NA	0	J. Hassrick	2007-05-11	N. M. Teutschel	0	5
1401	2002	12091	F	TS	G1773	97088	2007	NA	BMC	2	1150	L	NA	NA	F	ad	0	NA	NA	0	S. Maxwell	2007-05-01	S. Maxwell	0	5
1401	2002	12091	F	TS	G1773	96023	2007	2007-11-09	NP	3	1150	L,B,LSh	NA	NA	F	ad	NA	TDR recovery.mk10-AF recovered. 149.204. No pup.	NA	0	J. Hassrick	2007-02-20	N. M. Teutschel	0	5
1401	2002	12091	F	TS	G1773	106829	2008	2008-01-18	BMS	2	NA	NA	NA	NA	NA	NA	NA	NA	NA	0	J. Hassrick	2008-01-24	J. Hassrick	0	6
1401	2002	12091	F	TS	G1773	106650	2008	2008-01-20	BMS	2	NA	NA	1150	L	F	Ad	NA	Old SAT Mark	NA	0	N. M. Teutschel	2008-01-20	N. M. Teutschel	0	6
1401	2002	12091	F	TS	G1773	106763	2008	2008-01-23	BMS	2	NA	NA	NA	NA	F	Ad	NA	Former Sat. tag	NA	0	P. Morris	2008-01-24	P. Morris	0	6
1401	2002	12091	F	TS	G1773	111915	2008	2008-02-01	BMS	2	NA	NA	NA	NA	F	Ad	NA	NA	NA	0	P. Morris	2008-02-03	P. Morris	0	6
1401	2002	12091	F	TS	G1773	128712	2008	2008-04-28	TSB	2	NA	NA	NA	NA	F	ad	NA	tag scar	NA	0	L. Huckstadt	2008-04-29	M. Fowler	0	6
1401	2002	12091	F	TS	G1773	134231	2009	2008-05-20	BMB	2	NA	NA	NA	NA	F	Ad	100	NA	NA	0	P. Morris	2009-04-19	P. Morris	0	7
1401	2002	12091	F	TS	G1773	129297	2009	2008-05-22	BMC	2	NA	NA	1150	B	F	Ad	100	NA	NA	0	M. Fowler	2008-05-30	M. Fowler	0	7
1401	2002	12091	F	TS	G1773	129145	2009	2008-05-28	BBN	2	1150	B	1150	L,R	F	ad	100	Satellite tag deployment	NA	0	M. Fowler	2008-05-28	M. Fowler	0	7
1401	2002	12091	F	TS	G1773	131168	2009	2008-10-04	NP	3	1150	NA	NA	NA	F	ad	NA	RECOVERY: SMRU CTD, TDR and VHF from this female today	NA	0	M. Fowler	2009-01-09	S. Simmons	0	7
1401	2002	12091	F	TS	G1773	134026	2009	2009-04-09	NP	3	1150	NA	NA	NA	F	ad	NA	NA	NA	0	M. Fowler	2009-04-14	M. Fowler	0	7
1401	2002	12091	F	TS	G1773	134475	2009	2009-05-02	BMN	2	NA	NA	NA	NA	F	ad	10	sat scar	NA	0	M. Fowler	2009-05-05	M. Fowler	0	7
1401	2002	12091	F	TS	G1773	134813	2010	2009-06-02	TSB	2	NA	NA	NA	NA	F	ad	100	head scar	NA	0	M. Fowler	2009-06-09	M. Fowler	0	8
1401	2002	12091	F	TS	G1773	180097	2010	2010-01-13	BMS	2	NA	NA	NA	NA	F	Ad	NA	preg	NA	0	B. MacDonald	2010-01-14	A. Pearson	0	8
1401	2002	12091	F	TS	G1773	180428	2010	2010-01-16	BMS	2	NA	NA	1150	L, R, B	F	Ad	NA	preg	NA	0	M. Fowler	2010-01-18	A. Pearson	0	8
1401	2002	12091	F	TS	G1773	180390	2010	2010-01-17	BMS	2	1150	L, B	NA	NA	F	Ad	NA	Sat. tag scar	NA	0	P. Morris	2010-01-18	P. Morris	0	8
1401	2002	12091	F	TS	G1773	180473	2010	2010-01-17	BMS	2	NA	NA	NA	NA	F	Ad	NA	head scar, cant see marks	NA	0	M. Fowler	2010-01-18	A. Pearson	0	8
1401	2002	12091	F	TS	G1773	180504	2010	2010-01-18	BMS	2	1150	B	NA	NA	F	Ad	NA	sat scar	NA	0	J. Maresh	2010-01-18	A. Pearson	0	8
1401	2002	12091	F	TS	G1773	180718	2010	2010-01-18	BMS	2	1150	L	NA	NA	F	Ad	NA	NA	NA	0	P. Morris	2010-01-22	P. Morris	0	8
1401	2002	12091	F	TS	G1773	181195	2010	2010-01-24	BMS	2	1150	R	NA	NA	F	Ad	NA	NA	NA	0	P. Morris	2010-01-26	P. Morris	0	8
1401	2002	12091	F	TS	G1773	181579	2010	2010-01-26	BMS	2	1150	L	NA	NA	F	AD	NA	NA	NA	0	N. M. Teutschel	2010-01-29	A. Pearson	0	8
1401	2002	12091	F	TS	G1773	181951	2010	2010-01-31	BMS	2	1150	L, B	NA	NA	F	Ad	NA	NA	NA	0	C. Goetsch	2010-02-02	A. Pearson	0	8
1401	2002	12091	F	TS	G1773	182034	2010	2010-02-03	BMS	2	NA	NA	NA	NA	F	Ad	NA	NA	faint mark on butt	0	B. MacDonald	2010-02-04	A. Pearson	0	8
1401	2002	12091	F	TS	G1773	193328	2010	2010-02-05	BMS	2	1150	L	NA	NA	F	Ad	NA	NA	NA	0	P. Morris	2010-02-10	P. Morris	0	8
1401	2002	12091	F	TS	G1773	193007	2010	2010-02-06	BMS	2	1150	L	NA	NA	F	Ad	NA	NA	NA	0	N. M. Teutschel	2010-02-07	A. Pearson	0	8
1401	2002	12091	F	TS	G1773	195520	2010	2010-04-20	BMC	2	1150	NA	NA	NA	F	Ad	0	sat scar	NA	0	C. Goetsch	2010-04-21	C. Goetsch	0	8
1401	2002	12091	F	TS	G1773	195614	2010	2010-04-26	BMC	2	1150	L	NA	NA	F	Ad	0	sat scar	NA	0	C. Goetsch	2010-04-27	C. Goetsch	0	8
1401	2002	12091	F	TS	G1773	195644	2010	2010-04-26	BMC	2	1150	L	NA	NA	F	Ad	0	sat scar	NA	0	C. Goetsch	2010-04-27	C. Goetsch	0	8
1401	2002	12091	F	TS	G1773	196277	2011	2010-05-15	TSB	2	NA	NA	1150	L back	F	ad	100	sat scar	NA	0	C. Goetsch	2010-05-21	C. Goetsch	0	9
1401	2002	12091	F	TS	G1773	196354	2011	2010-05-21	BMC	2	NA	NA	NA	NA	F	ad	100	hair too short still	NA	0	C. Goetsch	2010-05-22	C. Goetsch	0	9
1401	2002	12091	F	TS	G1773	196433	2011	2010-05-21	BMC	2	NA	NA	NA	NA	F	ad	100	hair too short to deploy	NA	0	M. Fowler	2010-05-23	M. Fowler	0	9
1401	2002	12091	F	TS	G1773	196630	2011	2010-06-01	BMC	2	NA	NA	NA	NA	F	Ad	100	sat scar	NA	0	C. Goetsch	2010-07-01	C. Goetsch	0	9
1401	2002	12091	F	TS	G1773	196660	2011	2010-06-03	BBN	2	NA	NA	NA	NA	F	Ad	100	NA	NA	0	C. Goetsch	2010-07-01	C. Goetsch	0	9
1401	2002	12091	F	TS	G1773	200387	2011	2011-01-11	BBS	2	NA	NA	NA	NA	F	Ad	NA	NA	NA	0	S. Maxwell	2011-01-27	M. McCormley	0	9
1401	2002	12091	F	TS	G1773	198873	2011	2011-01-15	AP	2	NA	NA	1773	L	F	Ad	NA	Preg	NA	0	P. Morris	2011-01-16	P. Morris	0	9
1401	2002	12091	F	TS	G1773	199301	2011	2011-01-20	APG	2	1773	NA	NA	NA	F	ad	NA	NA	NA	0	R. Condit	2011-01-20	R. Condit	0	9
1401	2002	12091	F	TS	G1773	199369	2011	2011-01-20	APG	2	1773	L	NA	NA	F	Ad	NA	NA	NA	0	C. Goetsch	2011-01-20	M. McCormley	0	9
1401	2002	12091	F	TS	G1773	199414	2011	2011-01-20	APG	2	1773	L	NA	NA	F	Ad	NA	NA	NA	0	S. Peterson	2011-01-20	M. McCormley	0	9
1401	2002	12091	F	TS	G1773	199469	2011	2011-01-21	apg	2	1773	L	NA	NA	F	ad	NA	NA	NA	0	C. Goetsch	2011-01-21	C. Goetsch	0	9
1401	2002	12091	F	TS	G1773	200090	2011	2011-01-21	APG	2	1773	L	NA	NA	F	Ad	NA	NA	NA	0	other	2011-01-25	M. McCormley	0	9
1401	2002	12091	F	TS	G1773	200265	2011	2011-01-23	APG	2	1773	NA	NA	NA	F	Ad	NA	NA	NA	0	other	2011-01-27	M. McCormley	0	9
1401	2002	12091	F	TS	G1773	199854	2011	2011-01-24	APGN	2	1773	L	NA	NA	F	Ad	NA	NA	NA	0	L. Schwarz	2011-01-24	M. McCormley	0	9
1401	2002	12091	F	TS	G1773	200180	2011	2011-01-25	APGn	2	1773	L	NA	NA	F	Ad	NA	NA	NA	0	L. Schwarz	2011-01-25	M. McCormley	0	9
1401	2002	12091	F	TS	G1773	200471	2011	2011-01-26	BBS	2	1773	L	NA	NA	F	Ad	NA	skinny	NA	0	S. Peterson	2011-01-29	M. McCormley	0	9
1401	2002	12091	F	TS	G1773	200509	2011	2011-01-26	APG	2	1773	L	NA	NA	F	Ad	NA	skinny	NA	0	C. Goetsch	2011-01-29	M. McCormley	0	9
1401	2002	12091	F	TS	G1773	201544	2011	2011-02-02	APG	2	U733	R	NA	NA	F	Ad	NA	NA	NA	0	C. Goetsch	2011-02-05	M. McCormley	0	9
1401	2002	12091	F	TS	G1773	202109	2011	2011-02-08	BBS	2	1773	L	NA	NA	F	Ad	NA	NA	NA	0	C. Goetsch	2011-02-08	M. McCormley	0	9
1401	2002	12091	F	TS	G1773	202782	2011	2011-02-14	BBS	2	1773	L	NA	NA	F	Ad	NA	NA	NA	0	S. Peterson	2011-02-14	M. McCormley	0	9
1401	2002	12091	F	TS	G1773	204939	2011	2011-04-25	SBE	2	1773	L	1773	R	F	ad	0	NA	NA	0	S. Peterson	2011-04-27	S. Peterson	0	9
1401	2002	12091	F	TS	G1773	204910	2011	2011-04-26	BMC	2	1773	L	NA	NA	f	ad	0	NA	NA	0	P. Robinson	2011-04-26	P. Robinson	0	9
1401	2002	12091	F	TS	G1773	205471	2011	2011-05-13	BMS	2	1773	NA	NA	NA	FEMALE	NA	NA	NA	NA	0	M. Tift	2011-05-15	S. Peterson	0	9
1401	2002	12091	F	TS	G1773	205701	2011	2011-05-13	BMB	2	1773	L	NA	NA	F	Ad	5	NA	NA	0	P. Morris	2011-05-17	P. Morris	0	9
1401	2002	12091	F	TS	G1773	206034	2012	2011-06-02	BMS	2	NA	NA	1150	R	F	ad	100	NA	NA	0	S. Peterson	2011-06-10	S. Peterson	0	10
1401	2002	12091	F	TS	G1773	227632	2012	2012-01-23	BBS	2	NA	NA	1773	L	F	Ad	NA	Preg.	NA	0	P. Morris	2012-01-24	P. Morris	0	10
1401	2002	12091	F	TS	G1773	227831	2012	2012-01-25	BBS	2	7150	R	NA	NA	F	ad	NA	NA	NA	0	J. Maresh	2012-01-25	E. Pickett	0	10
1401	2002	12091	F	TS	G1773	227971	2012	2012-01-26	BMS	2	1150	R	NA	NA	F	ad	NA	NA	NA	0	J. Hanaway	2012-01-26	E. Pickett	0	10
1401	2002	12091	F	TS	G1773	228002	2012	2012-01-26	APG	2	NA	NA	NA	NA	F	ad	NA	NA	NA	0	G. James	2012-01-26	E. Pickett	0	10
1401	2002	12091	F	TS	G1773	228087	2012	2012-01-27	BBS	2	1150	NA	NA	NA	F	ad	NA	NA	NA	0	S. Peterson	2012-01-28	E. Pickett	0	10
1401	2002	12091	F	TS	G1773	228169	2012	2012-01-27	APBN	2	1150	R	NA	NA	F	ad	NA	NA	NA	0	C. Rojas-Leyton	2012-01-28	E. Pickett	0	10
1401	2002	12091	F	TS	G1773	228381	2012	2012-01-30	BBS	2	1773	L	NA	NA	F	ad	NA	NA	NA	0	J. Harley	2012-01-30	E. Pickett	0	10
1401	2002	12091	F	TS	G1773	228747	2012	2012-01-30	BBS	2	1150	R	NA	NA	F	Ad	NA	NA	NA	0	P. Morris	2012-02-03	P. Morris	0	10
1401	2002	12091	F	TS	G1773	228658	2012	2012-02-01	BBS	2	1150	R	NA	NA	F	ad	NA	NA	NA	0	C. Goetsch	2012-02-02	E. Pickett	0	10
1401	2002	12091	F	TS	G1773	228708	2012	2012-02-02	BBS	2	1150	R	NA	NA	F	ad	NA	NA	NA	0	J. Harley	2012-02-02	E. Pickett	0	10
1401	2002	12091	F	TS	G1773	229112	2012	2012-02-06	BBS	2	1150	R	NA	NA	F	ad	NA	NA	NA	0	S. Peterson	2012-02-06	E. Pickett	0	10
1401	2002	12091	F	TS	G1773	229110	2012	2012-02-06	BBS	2	1773	L	NA	NA	F	ad	NA	w/at least 1 pup, maybe more	NA	0	S. Peterson	2012-02-06	E. Pickett	0	10
1401	2002	12091	F	TS	G1773	229201	2012	2012-02-07	APG	2	1150	NA	NA	NA	F	ad	NA	NA	NA	0	E. Pickett	2012-02-07	E. Pickett	0	10
1401	2002	12091	F	TS	G1773	229578	2012	2012-02-10	APG	2	1150	R	NA	NA	F	ad	NA	NA	NA	0	M. Tift	2012-02-10	E. Pickett	0	10
1401	2002	12091	F	TS	G1773	229678	2012	2012-02-12	BBS	2	T773	L	NA	NA	F	ad	NA	NA	NA	0	J. Harley	2012-02-12	E. Pickett	0	10
1401	2002	12091	F	TS	G1773	229674	2012	2012-02-12	BBS	2	1150	NA	NA	NA	F	ad	NA	NA	NA	0	J. Harley	2012-02-12	E. Pickett	0	10
1401	2002	12091	F	TS	G1773	230197	2012	2012-02-14	BBS	2	1773	L	NA	NA	F	Ad	NA	NA	NA	0	P. Morris	2012-02-20	P. Morris	0	10
1401	2002	12091	F	TS	G1773	229846	2012	2012-02-14	BBS	2	1150	R	NA	NA	F	ad	NA	NA	NA	0	C. Goetsch	2012-02-15	E. Pickett	0	10
1401	2002	12091	F	TS	G1773	230056	2012	2012-02-17	BBS	2	T773	L	NA	NA	F	Ad	NA	NA	NA	0	P. Morris	2012-02-19	P. Morris	0	10
1401	2002	12091	F	TS	G1773	229950	2012	2012-02-17	AP	2	1773	L	NA	NA	F	ad	NA	NA	NA	0	M. Tift	2012-02-17	E. Pickett	0	10
1401	2002	12091	F	TS	G1773	229937	2012	2012-02-17	BBS	2	1773	L	NA	NA	F	ad	NA	NA	NA	0	E. Pickett	2012-02-17	E. Pickett	0	10
1401	2002	12091	F	TS	G1773	230116	2012	2012-02-18	BBS	2	NA	NA	NA	NA	F	Ad	NA	NA	NA	0	P. Morris	2012-02-19	P. Morris	0	10
1401	2002	12091	F	TS	G1773	230278	2012	2012-02-20	BBS	2	1150	R	NA	NA	F	ad	NA	NA	NA	0	J. Harley	2012-02-20	E. Pickett	0	10
1401	2002	12091	F	TS	G1773	230542	2012	2012-02-21	BBS	2	1150	R	NA	NA	F	Ad	NA	NA	NA	0	P. Morris	2012-02-22	P. Morris	0	10
1403	2002	0	F	P1/FSB	G1775	64398	2002	2002-02-28	P1/FSB	2	NA	NA	NA	NA	F	W	NA	Her mom nursed 2 pups throughout lactation. Her brother, G1734R, is slightly smaller. No idea which pup was actually hers.	NA	0	PAM	NA	NA	0	0
1403	2002	0	F	P1/FSB	G1775	24821	2006	2006-01-29	BMS	2	NA	NA	NA	NA	F	ad	NA	pregnant, yellow streak behind eye; on beach below harem	NA	0	R. Condit	2006-01-30	R. Condit	0	4
1403	2002	0	F	P1/FSB	G1775	24991	2006	2006-02-03	BBS	2	NA	NA	NA	NA	NA	NA	NA	NA	NA	0	J. Hassrick	2006-02-03	J. Hassrick	0	4
1403	2002	0	F	P1/FSB	G1775	25177	2006	2006-02-06	APG	2	1775	L	NA	NA	F	NA	NA	NA	NA	0	Y. Mitani	2006-02-08	other	0	4
1403	2002	0	F	P1/FSB	G1775	27863	2006	2006-02-06	BBS	2	1775	L	NA	NA	F	ad	NA	NA	NA	0	P. Morris	2006-02-13	P. Morris	0	4
1403	2002	0	F	P1/FSB	G1775	25257	2006	2006-02-08	APG	2	1775	L	NA	NA	F	NA	NA	NA	NA	0	P. Robinson	2006-02-08	P. Robinson	0	4
1403	2002	0	F	P1/FSB	G1775	27706	2006	2006-02-09	BBS	2	1775	L	NA	NA	F	ad	NA	NA	NA	0	S. Simmons	2006-02-09	S. Simmons	0	4
1403	2002	0	F	P1/FSB	G1775	27753	2006	2006-02-09	bbs	2	1775	NA	NA	NA	NA	NA	NA	NA	NA	0	J. Hassrick	2006-02-10	J. Hassrick	0	4
1403	2002	0	F	P1/FSB	G1775	32481	2006	2006-02-09	BBS	2	NA	NA	7	Rlowcen	F	ad	NA	NA	NA	0	P. Morris	2006-02-19	P. Morris	0	4
1403	2002	0	F	P1/FSB	G1775	30009	2006	2006-02-10	BBS	2	1775	NA	NA	NA	NA	NA	NA	NA	NA	0	J. Hassrick	2006-02-16	J. Hassrick	0	4
1403	2002	0	F	P1/FSB	G1775	30134	2006	2006-02-10	APG	2	1775	L	NA	NA	F	NA	NA	NA	NA	0	other	2006-02-16	other	0	4
1403	2002	0	F	P1/FSB	G1775	32710	2006	2006-02-13	APG	2	1775	L	NA	NA	F	ad	NA	NA	NA	0	P. Morris	2006-02-21	P. Morris	0	4
1403	2002	0	F	P1/FSB	G1775	27997	2006	2006-02-14	BBS	2	1775	L	NA	NA	F	ad	NA	NA	NA	0	S. Simmons	2006-02-14	S. Simmons	0	4
1403	2002	0	F	P1/FSB	G1775	30174	2006	2006-02-14	APG	2	1775	l	NA	NA	F	NA	NA	NA	NA	0	other	2006-02-16	other	0	4
1403	2002	0	F	P1/FSB	G1775	32781	2006	2006-02-14	BBS	2	1775	NA	NA	NA	F	ad	NA	NA	NA	0	P. Morris	2006-02-22	P. Morris	0	4
1403	2002	0	F	P1/FSB	G1775	30191	2006	2006-02-15	APG	2	1775	l	NA	NA	F	NA	NA	NA	NA	0	other	2006-02-16	other	0	4
1403	2002	0	F	P1/FSB	G1775	50117	2006	2006-02-15	APG	2	1775	NA	NA	NA	F	ad	NA	NA	NA	0	P. Morris	2006-03-10	P. Morris	0	4
1403	2002	0	F	P1/FSB	G1775	30075	2006	2006-02-16	BBS	2	1775	NA	NA	NA	NA	NA	NA	NA	NA	0	J. Hassrick	2006-02-16	J. Hassrick	0	4
1403	2002	0	F	P1/FSB	G1775	50323	2006	2006-02-19	APG	2	NA	NA	NA	NA	F	ad	NA	NA	NA	0	P. Morris	2006-03-12	P. Morris	0	4
1403	2002	0	F	P1/FSB	G1775	50370	2006	2006-02-20	APG	2	1775	NA	NA	NA	F	ad	NA	NA	NA	0	P. Morris	2006-03-12	P. Morris	0	4
1403	2002	0	F	P1/FSB	G1775	34590	2006	2006-02-21	APG	2	1775	L	NA	NA	F	ad	NA	NA	NA	0	S. Simmons	2006-02-24	S. Simmons	0	4
1403	2002	0	F	P1/FSB	G1775	233722	2006	2006-05-09	NP	3	1775	L	NA	NA	NA	2Y	0	NA	NA	0	P. Morris	2012-05-07	P. Morris	0	4
1403	2002	0	F	P1/FSB	G1775	95759	2007	2007-02-15	P1	2	NA	NA	NA	NA	F	ad	NA	NA	NA	0	P. Morris	2007-02-16	P. Morris	0	5
1403	2002	0	F	P1/FSB	G1775	96204	2007	2007-02-18	P1	2	NA	NA	NA	NA	F	Ad	NA	NA	NA	0	P. Morris	2007-02-26	P. Morris	0	5
1403	2002	0	F	P1/FSB	G1775	111833	2008	2008-02-01	NPG3b	3	NA	NA	NA	NA	NA	NA	NA	NA	NA	0	C. Champagne	2008-02-01	C. Champagne	0	6
1403	2002	0	F	P1/FSB	G1775	116042	2008	2008-02-17	NPG3	3	NA	NA	NA	NA	F	ad	NA	NA	NA	0	C. Champagne	2008-02-19	C. Champagne	0	6
1403	2002	0	F	P1/FSB	G1775	131900	2009	2009-01-23	TSB	2	NA	NA	NA	NA	NA	NA	NA	yellow streaks behind eyes	NA	0	R. Condit	2009-01-26	R. Condit	0	7
1403	2002	0	F	P1/FSB	G1775	132002	2009	2009-01-26	TSE	2	NA	NA	1775	NA	F	ad	NA	Preg.	can't remember which side	0	P. Morris	2009-01-27	P. Morris	0	7
1403	2002	0	F	P1/FSB	G1775	132141	2009	2009-02-04	TSB	2	1775	R	NA	NA	F	AD	NA	NA	NA	0	M. Fowler	2009-02-04	M. Fowler	0	7
1403	2002	0	F	P1/FSB	G1775	132499	2009	2009-02-09	TSE	2	1775	L	NA	NA	F	Ad	NA	NA	NA	0	P. Morris	2009-02-24	P. Morris	0	7
1403	2002	0	F	P1/FSB	G1775	132534	2009	2009-02-10	TSE	2	1775	L	NA	NA	F	Ad	NA	NA	NA	0	P. Morris	2009-02-26	P. Morris	0	7
1403	2002	0	F	P1/FSB	G1775	132762	2009	2009-02-21	TSE	2	1775	L	NA	NA	F	Ad	NA	NA	NA	0	P. Morris	2009-03-12	P. Morris	0	7
1403	2002	0	F	P1/FSB	G1775	224793	2012	2011-06-01	MBBB	2	NA	NA	1775	L,R,Back	F	ad	100	Satellite-tag, VHF, TDR, and PIT tags deployed	NA	0	S. Peterson	2011-07-05	S. Peterson	0	10
1403	2002	0	F	P1/FSB	G1775	233127	2011	2011-06-01	MBB	2	NA	NA	NA	NA	F	ad	NA	NA	NA	0	S. Peterson	2012-04-12	E. Pickett	0	9
1403	2002	0	F	P1/FSB	G1775	225273	2012	2011-06-15	3A	4	NA	NA	NA	NA	F	ad	100	TDR & Sat tag.	NA	0	P. Morris	2011-11-11	P. Morris	0	10
1403	2002	0	F	P1/FSB	G1775	228095	2012	2012-01-27	BMS	2	NA	NA	NA	NA	F	ad	NA	NA	NA	0	S. Peterson	2012-01-28	E. Pickett	0	10
1403	2002	0	F	P1/FSB	G1775	228258	2012	2012-01-28	BMS	2	1775	AO	NA	NA	F	ad	NA	sat tag	NA	0	J. Harley	2012-01-29	E. Pickett	0	10
1403	2002	0	F	P1/FSB	G1775	228420	2012	2012-01-29	BMS	2	NA	NA	NA	NA	F	ad	NA	spot 4 sat tag	NA	0	C. Goetsch	2012-01-30	E. Pickett	0	10
1403	2002	0	F	P1/FSB	G1775	228387	2012	2012-01-30	BMS	2	1775	L	NA	NA	F	ad	NA	sat tag	NA	0	J. Harley	2012-01-30	E. Pickett	0	10
1403	2002	0	F	P1/FSB	G1775	228564	2012	2012-01-31	BMS	2	1775	L	NA	NA	F	ad	NA	sat tags	NA	0	E. Pickett	2012-02-02	E. Pickett	0	10
1403	2002	0	F	P1/FSB	G1775	228662	2012	2012-02-01	BMS	2	1775	L	NA	NA	F	ad	NA	Sat tags	NA	0	C. Goetsch	2012-02-02	E. Pickett	0	10
1403	2002	0	F	P1/FSB	G1775	229072	2012	2012-02-03	BMS	2	1775	L	NA	NA	F	Ad	NA	NA	NA	0	P. Morris	2012-02-06	P. Morris	0	10
1403	2002	0	F	P1/FSB	G1775	229053	2012	2012-02-03	BMS	2	1775	L	NA	NA	F	ad	NA	Recovered SAT,TDR and VHF tags. 2 PIT tags detected	NA	0	S. Peterson	2012-02-06	E. Pickett	0	10
1403	2002	0	F	P1/FSB	G1775	233135	2012	2012-02-03	BMS	2	NA	NA	NA	NA	F	ad	NA	NA	NA	0	S. Peterson	2012-04-12	E. Pickett	0	10
1403	2002	0	F	P1/FSB	G1775	228922	2012	2012-02-04	BMS	2	1775	NA	NA	NA	F	ad	NA	sat patches	NA	0	E. Pickett	2012-02-05	E. Pickett	0	10
1403	2002	0	F	P1/FSB	G1775	229166	2012	2012-02-06	BMS	2	1775	NA	NA	NA	F	ad	NA	sat patches	NA	0	M. Fowler	2012-02-06	E. Pickett	0	10
1403	2002	0	F	P1/FSB	G1775	229255	2012	2012-02-07	BMS	2	1775	AO	NA	NA	F	ad	NA	recovery	NA	0	J. Harley	2012-02-07	E. Pickett	0	10
1403	2002	0	F	P1/FSB	G1775	229301	2012	2012-02-08	BMS	2	1775	L	NA	NA	F	ad	NA	NA	NA	0	J. Maresh	2012-02-08	E. Pickett	0	10
1403	2002	0	F	P1/FSB	G1775	229403	2012	2012-02-09	BMS	2	_775	Sh	NA	NA	F	Ad	NA	Glue patches	NA	0	P. Morris	2012-02-10	P. Morris	0	10
1403	2002	0	F	P1/FSB	G1775	229571	2012	2012-02-10	BMS	2	1775	NA	NA	NA	F	ad	NA	NA	NA	0	M. Tift	2012-02-10	E. Pickett	0	10
1403	2002	0	F	P1/FSB	G1775	229681	2012	2012-02-12	BMS	2	1775	R	NA	NA	F	ad	NA	NA	NA	0	J. Harley	2012-02-12	E. Pickett	0	10
1403	2002	0	F	P1/FSB	G1775	229724	2012	2012-02-13	BMS	2	1775	NA	NA	NA	F	ad	NA	NA	NA	0	M. Fowler	2012-02-13	E. Pickett	0	10
1403	2002	0	F	P1/FSB	G1775	230182	2012	2012-02-14	BMS	2	1775	R	NA	NA	F	Ad	NA	glue patches	NA	0	P. Morris	2012-02-19	P. Morris	0	10
1403	2002	0	F	P1/FSB	G1775	229853	2012	2012-02-14	BMS	2	1775	back	NA	NA	F	ad	NA	sat patches	NA	0	C. Goetsch	2012-02-15	E. Pickett	0	10
1403	2002	0	F	P1/FSB	G1775	230207	2012	2012-02-16	BMS	2	1775	R	NA	NA	F	ad	NA	sat patches	NA	0	C. Goetsch	2012-02-20	E. Pickett	0	10
1403	2002	0	F	P1/FSB	G1775	231233	2012	2012-02-16	BMS	2	1775	R	NA	NA	F	Ad	NA	NA	NA	0	P. Morris	2012-03-05	P. Morris	0	10
1403	2002	0	F	P1/FSB	G1775	230037	2012	2012-02-17	BMS	2	1775	L	NA	NA	F	Ad	NA	glue patches	NA	0	P. Morris	2012-02-19	P. Morris	0	10
1403	2002	0	F	P1/FSB	G1775	230103	2012	2012-02-18	BMS	2	1775	NA	NA	NA	F	Ad	NA	glue patches	NA	0	P. Morris	2012-02-19	P. Morris	0	10
1403	2002	0	F	P1/FSB	G1775	230376	2012	2012-02-20	BMS	2	1775	sh	NA	NA	F	Ad	NA	glue patches	NA	0	P. Morris	2012-02-22	P. Morris	0	10
1403	2002	0	F	P1/FSB	G1775	230282	2012	2012-02-20	BMS	2	1775	NA	NA	NA	F	ad	NA	NA	NA	0	J. Harley	2012-02-20	E. Pickett	0	10
1403	2002	0	F	P1/FSB	G1775	230511	2012	2012-02-21	BMS	2	1775	sh	NA	NA	F	Ad	NA	NA	NA	0	P. Morris	2012-02-22	P. Morris	0	10
1403	2002	0	F	P1/FSB	G1775	230486	2012	2012-02-22	BBS	2	1775	L	NA	NA	F	ad	NA	NA	NA	0	J. Maresh	2012-02-22	E. Pickett	0	10
1403	2002	0	F	P1/FSB	G1775	240648	2013	2013-01-31	NP	3	NA	NA	17	L	F	Ad	NA	Preg., old Sat. tag mark	7 is messy	0	P. Morris	2013-02-01	P. Morris	0	11
1403	2002	0	F	P1/FSB	G1775	241223	2013	2013-02-03	NP	3	17	L	NA	NA	F	Ad	NA	NA	NA	0	P. Morris	2013-02-04	P. Morris	0	11
1403	2002	0	F	P1/FSB	G1775	241673	2013	2013-02-05	NP	3	17	L	4	R	F	Ad	NA	old Sat. tag mark	NA	0	P. Morris	2013-02-06	P. Morris	0	11
1403	2002	0	F	P1/FSB	G1775	241807	2013	2013-02-06	NP	3	NA	NA	NA	NA	F	Ad	NA	NA	NA	0	S. Peterson	2013-02-06	R. Beltran	0	11
1403	2002	0	F	P1/FSB	G1775	241823	2013	2013-02-06	NP	3	4	R	NA	NA	F	Ad	NA	NA	NA	0	S. Peterson	2013-02-06	R. Beltran	0	11
1403	2002	0	F	P1/FSB	G1775	242275	2013	2013-02-07	NP	3	17	L	NA	NA	F	Ad	NA	NA	NA	0	P. Morris	2013-02-09	P. Morris	0	11
1403	2002	0	F	P1/FSB	G1775	242655	2013	2013-02-11	NP	3	17	L	177	L	F	Ad	NA	NA	mark 17 L converted to 177 L	0	P. Morris	2013-02-12	P. Morris	0	11
1403	2002	0	F	P1/FSB	G1775	243854	2013	2013-02-15	NP	3	177	L	NA	NA	F	Ad	NA	NA	NA	0	P. Morris	2013-02-16	P. Morris	0	11
1403	2002	0	F	P1/FSB	G1775	244140	2013	2013-02-18	NP	3	177	L	NA	NA	F	Ad	NA	NA	also 4 R	0	P. Morris	2013-02-19	P. Morris	0	11
1403	2002	0	F	P1/FSB	G1775	244338	2013	2013-02-21	NP	3	177	L	NA	NA	F	Ad	NA	NA	also 4 R	0	P. Morris	2013-02-22	P. Morris	0	11
1403	2002	0	F	P1/FSB	G1775	244618	2013	2013-02-25	NP	3	177	L	NA	NA	F	Ad	NA	NA	NA	0	S. Peterson	2013-02-25	R. Beltran	0	11
1403	2002	0	F	P1/FSB	G1775	254892	2014	2014-01-27	BBS	2	NA	NA	1775	L	F	Ad	NA	Pregnant	NA	0	P. Morris	2014-01-27	P. Morris	0	12
1403	2002	0	F	P1/FSB	G1775	255151	2014	2014-01-29	BBS	2	U1775	L	NA	NA	F	ad	NA	NA	NA	0	K. Pelon	2014-01-29	X. Rojas-Rocha	0	12
1403	2002	0	F	P1/FSB	G1775	255635	2014	2014-01-30	BBS	2	1775	L	NA	NA	F	ad	NA	NA	NA	0	S. Peterson	2014-02-01	X. Rojas-Rocha	0	12
1403	2002	0	F	P1/FSB	G1775	255808	2014	2014-01-31	BBS	2	1775	L	NA	NA	F	ad	NA	NA	NA	0	T. Adachi	2014-02-02	X. Rojas-Rocha	0	12
1403	2002	0	F	P1/FSB	G1775	256092	2014	2014-02-04	BBS	2	1775	L	NA	NA	F	Ad	NA	NA	NA	0	P. Morris	2014-02-05	P. Morris	0	12
1403	2002	0	F	P1/FSB	G1775	256345	2014	2014-02-05	BBS	2	1775	L	NA	NA	F	ad	NA	NA	NA	0	K. Pelon	2014-02-08	X. Rojas-Rocha	0	12
1403	2002	0	F	P1/FSB	G1775	256573	2014	2014-02-10	BBS	2	1775	L	NA	NA	F	Ad	NA	NA	NA	0	P. Morris	2014-02-10	P. Morris	0	12
1403	2002	0	F	P1/FSB	G1775	260442	2014	2014-02-16	BBS	2	1775	L	NA	NA	F	ad	NA	NA	NA	0	E. McHuron	2014-02-26	X. Rojas-Rocha	0	12
1403	2002	0	F	P1/FSB	G1775	260766	2014	2014-02-18	BBS	2	1775	L	NA	NA	F	Ad	NA	NA	NA	0	P. Morris	2014-03-02	P. Morris	0	12
1403	2002	0	F	P1/FSB	G1775	262764	2014	2014-05-22	BBNS	2	1775	L	NA	NA	NA	NA	NA	NA	NA	0	S. Kienle	2014-05-22	S. Kienle	0	12
1403	2002	0	F	P1/FSB	G1775	264796	2014	2014-05-28	3A	4	NA	NA	NA	NA	F	ad	0	Not 100% sure of first and last tag digits but this is my best guess. A Roto tag.	NA	0	P. Morris	2014-08-24	P. Morris	0	12
1403	2002	0	F	P1/FSB	G1775	264730	2015	2014-06-25	3A	4	NA	NA	NA	NA	F	ad	100	NA	NA	0	P. Morris	2014-08-02	P. Morris	0	13
1403	2002	0	F	P1/FSB	G1775	270335	2015	2015-02-11	TS	2	NA	NA	NA	NA	F	Ad	NA	NA	NA	0	M. Kretzmann	2015-02-11	other	0	13
1403	2002	0	F	P1/FSB	G1775	270543	2015	2015-02-11	TSC	2	NA	NA	NA	NA	F	Ad	NA	NA	NA	0	S. Kienle	2015-02-12	S. Kienle	0	13
1403	2002	0	F	P1/FSB	G1775	272032	2015	2015-02-12	TS	2	NA	NA	1775	L	F	Ad	NA	NA	NA	0	M. Kretzmann	2015-03-05	P. Morris	0	13
1403	2002	0	F	P1/FSB	G1775	270885	2015	2015-02-13	TSB	2	1775	L	NA	NA	F	Ad	NA	1 was in pctmolt column but must have been intended for withpup -- RC	NA	0	A. Taylor	2015-02-16	S. Kienle	0	13
1403	2002	0	F	P1/FSB	G1775	270746	2015	2015-02-14	TSB	2	1775	L	NA	NA	F	ad	NA	NA	NA	0	R. Holser	2015-02-14	R. Holser	0	13
1403	2002	0	F	P1/FSB	G1775	270780	2015	2015-02-14	TSB	2	1775	L	NA	NA	F	ad	NA	NA	NA	0	A. Taylor	2015-02-14	R. Holser	0	13
1403	2002	0	F	P1/FSB	G1775	271140	2015	2015-02-20	TSB	2	1775	L	NA	NA	F	Ad	NA	NA	NA	0	S. Spurlin	2015-02-20	S. Spurlin	0	13
1403	2002	0	F	P1/FSB	G1775	271320	2015	2015-02-21	TSB	2	NA	NA	NA	NA	F	ad	NA	NA	NA	0	A. Taylor	2015-02-21	A. Taylor	0	13
1403	2002	0	F	P1/FSB	G1775	271411	2015	2015-02-22	TSB	2	NA	NA	1775	NA	F	ad	NA	marked twice - first one didn't go on well	NA	0	R. Holser	2015-02-23	R. Holser	0	13
1403	2002	0	F	P1/FSB	G1775	271611	2015	2015-02-22	TSB	2	1775	R	NA	NA	F	ad	NA	NA	NA	0	G. MacDonald	2015-02-25	R. Holser	0	13
1403	2002	0	F	P1/FSB	G1775	271683	2015	2015-02-22	TSB	2	1775	R	NA	NA	F	ad	NA	NA	NA	0	other	2015-02-25	R. Holser	0	13
1403	2002	0	F	P1/FSB	G1775	271441	2015	2015-02-23	TSB	2	1775	R	NA	NA	F	ad	NA	NA	NA	0	P. Robinson	2015-02-23	P. Robinson	0	13
1403	2002	0	F	P1/FSB	G1775	271566	2015	2015-02-24	TSB	2	1775	L	NA	NA	F	Ad	NA	NA	NA	0	S. Kienle	2015-02-24	S. Kienle	0	13
1403	2002	0	F	P1/FSB	G1775	271588	2015	2015-02-24	TSB	2	1775	L	NA	NA	F	Ad	NA	NA	NA	0	A. Taylor	2015-02-24	S. Kienle	0	13
1403	2002	0	F	P1/FSB	G1775	275749	2015	2015-06-04	MBB	2	1775	L	NA	NA	F	ad	100	NA	NA	0	Robinson class	2015-06-05	P. Robinson	0	13
1403	2002	0	F	P1/FSB	G1775	275739	2015	2015-06-05	MBB	2	1775	L	NA	NA	F	ad	5	NA	NA	0	P. Robinson	2015-06-05	P. Robinson	0	13
1403	2002	0	F	P1/FSB	G1775	275774	2015	2015-06-05	MBB	2	1775	L	NA	NA	F	ad	10	NA	NA	0	Robinson class	2015-06-05	P. Robinson	0	13
1403	2002	0	F	P1/FSB	G1775	275800	2015	2015-06-06	MBB	2	1775	L	NA	NA	NA	NA	10	NA	NA	0	Robinson class	2015-06-08	R. Holser	0	13
1403	2002	0	F	P1/FSB	G1775	283025	2016	2016-02-10	MBB	2	NA	NA	NA	NA	F	ad	NA	NA	NA	0	R. Holser	2016-02-10	R. Holser	0	14
1403	2002	0	F	P1/FSB	G1775	283516	2016	2016-02-16	MBB	2	NA	NA	1775	L	F	ad	NA	NA	NA	0	R. Holser	2016-02-16	R. Holser	0	14
1403	2002	0	F	P1/FSB	G1775	283599	2016	2016-02-16	MBB	2	NA	NA	NA	NA	F	Ad	NA	NA	NA	0	P. Morris	2016-02-17	P. Morris	0	14
1403	2002	0	F	P1/FSB	G1775	283682	2016	2016-02-17	MBB	2	1775	l	NA	NA	F	ad	NA	NA	NA	0	M. Cole	2016-02-17	M. Cole	0	14
1403	2002	0	F	P1/FSB	G1775	283806	2016	2016-02-19	MBB	2	NA	NA	NA	NA	F	Ad	NA	Only female in area with a G___4R-ou	NA	0	P. Morris	2016-02-20	P. Morris	0	14
1403	2002	0	F	P1/FSB	G1775	284112	2016	2016-02-22	MBB	2	NA	NA	NA	NA	F	Ad	NA	NA	NA	0	P. Morris	2016-02-23	P. Morris	0	14
1403	2002	0	F	P1/FSB	G1775	284569	2016	2016-02-28	MBB	2	1775	L	NA	NA	F	Ad	NA	NA	NA	0	P. Morris	2016-02-29	P. Morris	0	14
1403	2002	0	F	P1/FSB	G1775	289614	2016	2016-06-01	17	4	1775	L	NA	NA	F	Ad	0	NA	NA	0	P. Morris	2016-06-09	P. Morris	0	14
1403	2002	0	F	P1/FSB	G1775	290011	2017	2016-06-27	BBNS	2	NA	NA	NA	NA	F	ad	NA	NA	NA	0	R. Holser	2016-06-27	R. Holser	0	15
1403	2002	0	F	P1/FSB	G1775	296609	2017	2017-01-30	BBNS	2	NA	NA	NA	NA	F	Ad	NA	Pregnant, wet, yellow eye liner, think she headed into MBB	NA	0	P. Morris	2017-01-31	P. Morris	0	15
1403	2002	0	F	P1/FSB	G1775	296703	2017	2017-01-31	MBB	2	NA	NA	NA	NA	F	ad	NA	NA	NA	0	0	2017-01-31	0	0	15
1403	2002	0	F	P1/FSB	G1775	297792	2017	2017-01-31	MBB	2	NA	NA	NA	NA	F	Ad	NA	Pregnant	NA	0	P. Morris	2017-02-02	P. Morris	0	15
1403	2002	0	F	P1/FSB	G1775	299129	2017	2017-02-12	MBB	2	NA	NA	NA	NA	F	Ad	NA	NA	NA	0	P. Morris	2017-02-13	P. Morris	0	15
1403	2002	0	F	P1/FSB	G1775	299832	2017	2017-02-15	MBB	2	NA	NA	NA	NA	F	Ad	NA	NA	NA	0	P. Morris	2017-02-15	P. Morris	0	15
1403	2002	0	F	P1/FSB	G1775	301123	2017	2017-02-26	MBB	2	NA	NA	NA	NA	F	ad	NA	NA	NA	0	R. Holser	2017-02-27	R. Holser	0	15
1403	2002	0	F	P1/FSB	G1775	301212	2017	2017-02-27	MBB	2	NA	NA	1775	L	F	Ad	NA	NA	NA	0	P. Morris	2017-02-28	P. Morris	0	15
1403	2002	0	F	P1/FSB	G1775	301213	2017	2017-02-27	MBB	2	NA	NA	775	R	F	Ad	NA	NA	1 in front did not print well, looks like 2 short vertical lines one above the other in front of 775	0	P. Morris	2017-02-28	P. Morris	0	15
1403	2002	0	F	P1/FSB	G1775	301523	2017	2017-02-28	MBB	2	1775	L	NA	NA	F	Ad	NA	NA	NA	0	P. Morris	2017-03-01	P. Morris	0	15
1403	2002	0	F	P1/FSB	G1775	301834	2017	2017-03-02	MBB	2	1775	R	NA	NA	F	ad	NA	NA	NA	0	H. Barrett	2017-03-02	H. Barrett	0	15
1403	2002	0	F	P1/FSB	G1775	301932	2017	2017-03-02	MBB	2	1775	NA	NA	NA	F	ad	NA	NA	NA	0	M. Cole	2017-03-02	0	0	15
1403	2002	0	F	P1/FSB	G1775	302084	2017	2017-03-02	MBB	2	1775	L	NA	NA	F	Ad	NA	NA	NA	0	P. Morris	2017-03-03	P. Morris	0	15
1403	2002	0	F	P1/FSB	G1775	302144	2017	2017-03-04	MBB	2	1775	R,L	NA	NA	F	ad	NA	NA	NA	0	P. Robinson	2017-03-04	P. Robinson	0	15
1403	2002	0	F	P1/FSB	G1775	302183	2017	2017-03-04	MBB	2	1775	R	NA	NA	F	ad	NA	NA	NA	0	K. Shrader	2017-03-04	K. Shrader	0	15
1403	2002	0	F	P1/FSB	G1775	304592	2017	2017-05-12	MBB	2	1775	R	NA	NA	F	ad	5	NA	NA	0	C. Cooper	2017-05-12	C. Cooper	0	15
1404	2002	13362	M	BMNN	G1776	64399	2002	2002-03-02	BMNN	2	NA	NA	NA	NA	M	W	NA	This pup nursed off K883 for about 16 days after being weaned by its own mom (unknown female). K883 was never seen to have a pup of her own.	NA	0	PAM	NA	NA	0	0
1404	2002	13362	M	BMNN	G1776	256965	2002	2002-03-12	BMNN	2	NA	NA	NA	NA	M	W	NA	NA	NA	0	PAM	2014-02-17	R. Condit	0	0
1405	2002	0	F	BBS	G1777	64401	2002	2002-03-01	BBS	2	NA	NA	NA	NA	F	W	NA		NA	0	PAM	NA	NA	0	0
1406	2002	0	F	SBW/APGS	G1778	64402	2002	2002-03-01	SBW/APGS	2	NA	NA	NA	NA	F	W	NA		NA	0	PAM	NA	NA	0	0
1406	2002	0	F	SBW/APGS	G1778	22355	2006	2005-06-14	MBB	2							100		NA	0	B. McDonald	2005-06-14	B. McDonald	0	4
1406	2002	0	F	SBW/APGS	G1778	22386	2006	2005-06-16	BBN	2							100		NA	0	B. McDonald	2005-06-16	B. McDonald	0	4
1406	2002	0	F	SBW/APGS	G1778	106749	2008	2008-01-23	MBB	2	854	L	1854	L, B	F	Ad	NA	Blood on female's flank, pup born today, they are down on beach	NA	0	P. Morris	2008-01-24	P. Morris	0	6
1406	2002	0	F	SBW/APGS	G1778	111908	2008	2008-02-01	BMC	2	1854	L	NA	NA	F	Ad	NA	Had previously pupped down on the beach at MBB, probably lost the pup to the tides.	NA	0	P. Morris	2008-02-03	P. Morris	0	6
1406	2002	0	F	SBW/APGS	G1778	111862	2008	2008-02-02	BMC	2	1854	L	NA	NA	F	ad	NA	pregnant	NA	0	R. Condit	2008-02-02	R. Condit	0	6
1406	2002	0	F	SBW/APGS	G1778	112044	2008	2008-02-06	BMC	2	1854	L,B	NA	NA	F	Ad	NA	with an orphan	NA	0	P. Morris	2008-02-07	P. Morris	0	6
1406	2002	0	F	SBW/APGS	G1778	115824	2008	2008-02-09	BMC	2	1854	NA	NA	NA	F	Ad	NA	NA	NA	0	P. Morris	2008-02-14	P. Morris	0	6
1406	2002	0	F	SBW/APGS	G1778	115864	2008	2008-02-10	BMC	2	1854	B	NA	NA	F	Ad	NA	NA	NA	0	P. Morris	2008-02-14	P. Morris	0	6
1406	2002	0	F	SBW/APGS	G1778	115939	2008	2008-02-12	BMC	2	1854	NA	1854	R	F	Ad	NA	NA	NA	0	P. Morris	2008-02-15	P. Morris	0	6
1406	2002	0	F	SBW/APGS	G1778	115987	2008	2008-02-14	BMC	2	1854	NA	NA	NA	F	Ad	NA	NA	NA	0	P. Morris	2008-02-18	P. Morris	0	6
1406	2002	0	F	SBW/APGS	G1778	116118	2008	2008-02-15	BMC	2	1854	R	NA	NA	F	Ad	NA	NA	NA	0	P. Morris	2008-02-20	P. Morris	0	6
1406	2002	0	F	SBW/APGS	G1778	116063	2008	2008-02-17	BMC	2	1854	R	NA	NA	F	ad	NA	NA	NA	0	R. Condit	2008-02-20	R. Condit	0	6
1406	2002	0	F	SBW/APGS	G1778	116150	2008	2008-02-18	BMC	2	1854	NA	NA	NA	F	Ad	NA	NA	NA	0	P. Morris	2008-02-20	P. Morris	0	6
1406	2002	0	F	SBW/APGS	G1778	116192	2008	2008-02-20	BMC	2	1854	R	NA	NA	F	Ad	NA	NA	NA	0	P. Morris	2008-02-22	P. Morris	0	6
1406	2002	0	F	SBW/APGS	G1778	116237	2008	2008-02-22	BMC	2	1854	NA	NA	NA	F	Ad	NA	NA	NA	0	P. Morris	2008-02-24	P. Morris	0	6
1406	2002	0	F	SBW/APGS	G1778	116381	2008	2008-02-23	BMC	2	1854	NA	NA	NA	F	Ad	NA	NA	NA	0	P. Morris	2008-03-02	P. Morris	0	6
1406	2002	0	F	SBW/APGS	G1778	116401	2008	2008-02-25	BMC	2	1854	NA	NA	NA	F	Ad	NA	NA	NA	0	P. Morris	2008-03-02	P. Morris	0	6
1406	2002	0	F	SBW/APGS	G1778	128888	2008	2008-05-06	17	4	1854	R	NA	NA	F	ad	0	NA	NA	0	M. Fowler	2008-05-06	M. Fowler	0	6
1406	2002	0	F	SBW/APGS	G1778	132383	2009	2009-02-14	NP	3	NA	NA	185	R	F	Ad	NA	not too skinny	NA	0	M. Fowler	2009-02-15	M. Fowler	0	7
1406	2002	0	F	SBW/APGS	G1778	132396	2009	2009-02-17	NP	3	185	NA	NA	NA	F	Ad	NA	NA	NA	0	M. Fowler	2009-02-17	M. Fowler	0	7
1406	2002	0	F	SBW/APGS	G1778	132404	2009	2009-02-19	NP	3	185	NA	185	R, B	F	ad	NA	still large	NA	0	M. Fowler	2009-02-19	M. Fowler	0	7
1406	2002	0	F	SBW/APGS	G1778	132418	2009	2009-02-20	NP	3	185	NA	NA	NA	F	ad	NA	NA	NA	0	M. Fowler	2009-02-21	M. Fowler	0	7
1406	2002	0	F	SBW/APGS	G1778	132511	2009	2009-02-23	NP	3	185	L,Back	4,1854,1854	L,R,Lff	F	ad	NA	Deployment: sat tag ACOUSTIC tag, VHF, accelerometer and Velocity tag on this female today.	NA	0	S. Simmons	2009-02-24	S. Simmons	0	7
1408	2002	0	M	TSB	G1779	64405	2002	2002-03-01	TSB	2	NA	NA	NA	NA	M	W	NA		NA	0	PAM	NA	NA	0	0
1409	2002	15873	M	TSB	G1780	64406	2002	2002-03-01	TSB	2	NA	NA	NA	NA	M	W	NA	Hair sample for David Aurioles Gamboa	NA	0	PAM	NA	NA	0	0
1409	2002	15873	M	TSB	G1780	256966	2002	2002-03-12	TSB	2	NA	NA	NA	NA	M	W	NA	NA	NA	0	PAM	2014-02-17	R. Condit	0	0
1411	2002	14401	M	TS	G1781	64409	2002	2002-03-01	TS	2	NA	NA	NA	NA	M	W	NA		NA	0	PAM	NA	NA	0	0
1412	2002	0	F	BM	G1782	64410	2002	2002-03-02	BM	2	NA	NA	NA	NA	F	W	NA	Tiny bleach spot by left front flipper, who is it?	NA	0	PAM	NA	NA	0	0
1412	2002	0	F	BM	G1782	22088	2006	2005-05-02	BMS	2	1782	L					100		NA	0	C. Kuhn	2005-05-02	C. Kuhn	0	4
1412	2002	0	F	BM	G1782	50942	2007	2006-05-01	bmn	2	NA	NA	NA	NA	NA	NA	100	NA	NA	0	J. Hassrick	2006-05-07	J. Hassrick	0	5
1412	2002	0	F	BM	G1782	233792	2007	2006-05-09	SB	2	NA	NA	NA	NA	F	Ad	100	NA	NA	0	P. Morris	2012-05-07	P. Morris	0	5
1412	2002	0	F	BM	G1782	94122	2007	2006-12-29	tsc	2	1782	l	NA	NA	F	NA	NA	NA	NA	0	J. Hassrick	2007-01-02	J. Hassrick	0	5
1412	2002	0	F	BM	G1782	94113	2007	2007-01-01	TSC	2	1782	NA	NA	NA	F	ad	NA	pregnant	NA	0	R. Condit	2007-01-01	R. Condit	0	5
1412	2002	0	F	BM	G1782	94225	2007	2007-01-09	TSC	2	NA	NA	1782	B,R	NA	NA	NA	NA	NA	0	J. Hassrick	2007-01-12	J. Hassrick	0	5
1412	2002	0	F	BM	G1782	94432	2007	2007-01-15	TSD	2	1782	L	NA	NA	NA	NA	NA	NA	NA	0	J. Hassrick	2007-01-15	J. Hassrick	0	5
1414	2002	10677	F	SBW/APGS	G1783	64412	2002	2002-03-02	SBW/APGS	2	NA	NA	NA	NA	F	W	NA	Hair sample for David Aurioles Gamboa	NA	0	PAM	NA	NA	0	0
1414	2002	10677	F	SBW/APGS	G1783	256967	2002	2002-03-09	SBW/APGS	2	NA	NA	NA	NA	F	W	NA	NA	NA	0	PAM	2014-02-17	R. Condit	0	0
1416	2002	9010	M	SBW/APGS	G1784	64415	2002	2002-03-02	SBW/APGS	2	NA	NA	NA	NA	M	W	NA	Hair sample for David Aurioles Gamboa	NA	0	PAM	NA	NA	0	0
1416	2002	9010	M	SBW/APGS	G1784	256968	2002	2002-03-09	SBW/APGS	2	NA	NA	NA	NA	M	W	NA	NA	NA	0	PAM	2014-02-17	R. Condit	0	0
1416	2002	9010	M	SBW/APGS	G1784	24590	2006	2006-01-24	SBE	2	NA	NA	1784	NA	NA	NA	NA	NA	NA	0	J. Hassrick	2006-01-25	J. Hassrick	0	4
1416	2002	9010	M	SBW/APGS	G1784	27882	2006	2006-02-06	SBE	2	1784	R	NA	NA	F	ad	NA	with a molting weaner	NA	0	P. Morris	2006-02-13	P. Morris	0	4
1416	2002	9010	M	SBW/APGS	G1784	30106	2006	2006-02-07	TSW	2	1784	R	NA	NA	F	NA	NA	NA	NA	0	other	2006-02-16	other	0	4
1418	2002	16108	M	NP	G1785	64418	2002	2002-03-02	NP	3	NA	NA	NA	NA	M	W	NA	Infected Rt. eye 30 Mar '02	NA	0	GIM	NA	NA	0	0
1418	2002	16108	M	NP	G1785	256969	2002	2002-03-03	NP	3	NA	NA	NA	NA	M	W	NA	NA	NA	0	GIM	2014-02-17	R. Condit	0	0
1418	2002	16108	M	NP	G1785	20744	2005	2005-04-05	SBW	2					F	3	0		NA	0	P. Morris	2005-04-06	P. Morris	0	3
1420	2002	12455	F	NNPG1	G1786	64421	2002	2002-03-02	NNPG1	3	NA	NA	NA	NA	F	W	NA	Blood and Blubber for C. Debier- ecotoxicology. Mom was LPL study female for G. McDonald.	NA	0	GIM	NA	NA	0	0
1420	2002	12455	F	NNPG1	G1786	256970	2002	2002-03-03	NNPG1	3	NA	NA	NA	NA	F	W	NA	NA	NA	0	GIM	2014-02-17	R. Condit	0	0
1422	2002	0	F	unknown	G1867	22140	2006	2005-05-08	bmn	2							100		NA	0	J. Hassrick	2005-05-08	J. Hassrick	0	4
1424	2002	12575	F	MBB	G1788	64427	2002	2002-03-04	MBB	2	NA	NA	NA	NA	F	W	NA		NA	0	PAM	NA	NA	0	0
1424	2002	12575	F	MBB	G1788	256971	2002	2002-03-05	MBB	2	NA	NA	NA	NA	F	W	NA	NA	NA	0	PAM	2014-02-17	R. Condit	0	0
1426	2002	13507	F	MBB	G1789	64429	2002	2002-03-04	MBB	2	NA	NA	NA	NA	F	W	NA	Hair sample for David Aurioles Gamboa	NA	0	PAM	NA	NA	0	0
1426	2002	13507	F	MBB	G1789	256972	2002	2002-03-09	MBB	2	NA	NA	NA	NA	F	W	NA	NA	NA	0	PAM	2014-02-17	R. Condit	0	0
1426	2002	13507	F	MBB	G1789	22056	2005	2005-04-16	NP	3									NA	0	M. Fowler	2005-05-02	M. Fowler	0	3
1426	2002	13507	F	MBB	G1789	21279	2005	2005-04-19	BM	2						2-3	3		NA	0	P. Morris	2005-04-21	P. Morris	0	3
1426	2002	13507	F	MBB	G1789	22029	2006	2005-04-30	MBB	2					F	2-3	100		NA	0	S. Simmons	2005-04-30	S. Simmons	0	4
1426	2002	13507	F	MBB	G1789	24199	2006	2006-01-17	AP	2	1158	R, L	NA	NA	F	ad	NA	Pregnant	NA	0	P. Morris	2006-01-19	P. Morris	0	4
1426	2002	13507	F	MBB	G1789	24151	2006	2006-01-18	AP	2	--58	R	NA	NA	F	ad	NA	NA	NA	0	S. Simmons	2006-01-18	S. Simmons	0	4
1426	2002	13507	F	MBB	G1789	24339	2006	2006-01-21	APBN	2	1158	R	NA	NA	F	ad	NA	NA	NA	0	P. Morris	2006-01-22	P. Morris	0	4
1426	2002	13507	F	MBB	G1789	24659	2006	2006-01-24	APBN	2	1158	NA	NA	NA	F	ad	NA	NA	NA	0	P. Morris	2006-01-27	P. Morris	0	4
1426	2002	13507	F	MBB	G1789	24581	2006	2006-01-24	AP	2	NA	NA	NA	NA	NA	NA	NA	NA	NA	0	J. Hassrick	2006-01-25	J. Hassrick	0	4
1426	2002	13507	F	MBB	G1789	24631	2006	2006-01-25	AP	2	1158	NA	NA	NA	NA	NA	NA	NA	NA	0	J. Hassrick	2006-01-25	J. Hassrick	0	4
1426	2002	13507	F	MBB	G1789	24816	2006	2006-01-29	AP	2	1158	R	NA	NA	F	NA	NA	NA	NA	0	P. Robinson	2006-01-29	P. Robinson	0	4
1426	2002	13507	F	MBB	G1789	24915	2006	2006-02-01	AP	2	1158	L	NA	NA	F	ad	NA	NA	NA	0	S. Simmons	2006-02-01	S. Simmons	0	4
1426	2002	13507	F	MBB	G1789	25047	2006	2006-02-03	AP	2	1158	R	NA	NA	F	ad	NA	NA	NA	0	S. Simmons	2006-02-03	S. Simmons	0	4
1426	2002	13507	F	MBB	G1789	24990	2006	2006-02-03	APB	2	1158	NA	NA	NA	NA	NA	NA	NA	NA	0	J. Hassrick	2006-02-03	J. Hassrick	0	4
1426	2002	13507	F	MBB	G1789	25169	2006	2006-02-06	AP	2	1158	R	NA	NA	F	NA	NA	NA	NA	0	Y. Mitani	2006-02-08	other	0	4
1426	2002	13507	F	MBB	G1789	27877	2006	2006-02-06	APBN	2	1158	NA	NA	NA	F	ad	NA	NA	NA	0	P. Morris	2006-02-13	P. Morris	0	4
1426	2002	13507	F	MBB	G1789	27918	2006	2006-02-07	APBN	2	1158	NA	NA	NA	F	ad	NA	NA	NA	0	P. Morris	2006-02-13	P. Morris	0	4
1426	2002	13507	F	MBB	G1789	25267	2006	2006-02-08	AP	2	1158	L R	NA	NA	F	NA	NA	NA	NA	0	P. Robinson	2006-02-08	P. Robinson	0	4
1426	2002	13507	F	MBB	G1789	32504	2006	2006-02-09	APBN	2	1158	NA	NA	NA	F	ad	NA	NA	NA	0	P. Morris	2006-02-19	P. Morris	0	4
1426	2002	13507	F	MBB	G1789	30154	2006	2006-02-10	AP	2	1158	L	NA	NA	F	NA	NA	NA	NA	0	other	2006-02-16	other	0	4
1426	2002	13507	F	MBB	G1789	32540	2006	2006-02-10	APBN	2	1158	NA	NA	NA	F	ad	NA	NA	NA	0	P. Morris	2006-02-19	P. Morris	0	4
1426	2002	13507	F	MBB	G1789	32730	2006	2006-02-13	APG	2	NA	NA	NA	NA	F	ad	NA	NA	NA	0	P. Morris	2006-02-21	P. Morris	0	4
1426	2002	13507	F	MBB	G1789	55520	2006	2006-05-11	17	4	1158	L	NA	NA	NA	NA	0	NA	NA	0	P. Morris	2006-05-28	P. Morris	0	4
1426	2002	13507	F	MBB	G1789	94750	2007	2007-01-19	SBE	2	NA	NA	NA	NA	F	Ad	NA	NA	NA	0	P. Robinson	2007-01-21	P. Robinson	0	5
1426	2002	13507	F	MBB	G1789	95116	2007	2007-01-24	APG	2	NA	NA	1789	R	F	Ad	NA	Preg.	NA	0	P. Morris	2007-01-26	P. Morris	0	5
1426	2002	13507	F	MBB	G1789	95582	2007	2007-02-04	APGw	2	1789	R	NA	NA	NA	NA	NA	NA	NA	0	N. M. Teutschel	2007-02-05	N. M. Teutschel	0	5
1426	2002	13507	F	MBB	G1789	95908	2007	2007-02-04	APG	2	1789	R	NA	NA	F	Ad	NA	NA	NA	0	P. Morris	2007-02-18	P. Morris	0	5
1426	2002	13507	F	MBB	G1789	95734	2007	2007-02-12	APG	2	1789	R	NA	NA	NA	NA	NA	NA	NA	0	A. Allen	2007-02-12	A. Allen	0	5
1426	2002	13507	F	MBB	G1789	95787	2007	2007-02-14	APG	2	1789	NA	NA	NA	F	Ad	NA	Sat. tag	NA	0	P. Morris	2007-02-16	P. Morris	0	5
1426	2002	13507	F	MBB	G1789	95842	2007	2007-02-14	APG	2	1789	NA	NA	NA	F	ad	NA	NA	NA	0	N. M. Teutschel	2007-02-16	N. M. Teutschel	0	5
1426	2002	13507	F	MBB	G1789	96092	2007	2007-02-14	APG	2	1789,789	R	NA	NA	F	ad	NA	DEPLOYED SAT TAGS, GLYCINE.	NA	0	N. M. Teutschel	2007-02-21	N. M. Teutschel	0	5
1426	2002	13507	F	MBB	G1789	95859	2007	2007-02-16	SBW	2	1789	NA	NA	NA	F	ad	NA	SAT, copulated by 3752	NA	0	N. M. Teutschel	2007-02-16	N. M. Teutschel	0	5
1426	2002	13507	F	MBB	G1789	95974	2007	2007-02-16	SBW	2	1789	R	NA	NA	F	Ad	NA	TDR & Sat tag	NA	0	P. Morris	2007-02-20	P. Morris	0	5
1428	2002	11935	M	BMS	G1790	64432	2002	2002-03-03	BMS	2	NA	NA	NA	NA	M	W	NA	Hair sample for David Aurioles Gamboa	NA	0	PAM	NA	NA	0	0
1428	2002	11935	M	BMS	G1790	256973	2002	2002-03-09	BMS	2	NA	NA	NA	NA	M	W	NA	NA	NA	0	PAM	2014-02-17	R. Condit	0	0
1430	2002	0	F	SBW/APGS	G1791	64435	2002	2002-03-03	SBW/APGS	2	NA	NA	NA	NA	F	W	NA		NA	0	PAM	NA	NA	0	0
1432	2002	0	F	SBW/APGS	G1792	64438	2002	2002-03-03	SBW/APGS	2	NA	NA	NA	NA	F	W	NA		NA	0	PAM	NA	NA	0	0
1432	2002	0	F	SBW/APGS	G1792	50554	2006	2006-04-13	NP	3	NA	NA	NA	NA	F	ad	0	NA	NA	0	P. Morris	2006-04-24	P. Morris	0	4
1434	2002	0	F	SBE	G1793	64440	2002	2002-03-03	SBE	2	NA	NA	NA	NA	F	W	NA		NA	0	PAM	NA	NA	0	0
1436	2002	12204	F	SBW/APGS	G1794	64442	2002	2002-03-02	SBW/APGS	2	NA	NA	NA	NA	F	W	NA		NA	0	PAM	NA	NA	0	0
1436	2002	12204	F	SBW/APGS	G1794	256974	2002	2002-03-09	SBW/APGS	2	NA	NA	NA	NA	F	W	NA	NA	NA	0	PAM	2014-02-17	R. Condit	0	0
1438	2002	0	F	BMB	G1795	64445	2002	2002-03-03	BMB	2	NA	NA	NA	NA	F	W	NA		NA	0	PAM	NA	NA	0	0
1438	2002	0	F	BMB	G1795	21213	2005	2005-04-18	APG	2						3-4	0		NA	0	P. Morris	2005-04-21	P. Morris	0	3
1438	2002	0	F	BMB	G1795	21285	2005	2005-04-19	SB	2						3-4	0		NA	0	P. Morris	2005-04-21	P. Morris	0	3
1438	2002	0	F	BMB	G1795	30015	2006	2006-02-10	APG	2	NA	NA	NA	NA	NA	NA	NA	NA	NA	0	J. Hassrick	2006-02-16	J. Hassrick	0	4
1438	2002	0	F	BMB	G1795	27988	2006	2006-02-14	AP	2	NA	NA	1795	R	F	ad	NA	NA	NA	0	S. Simmons	2006-02-14	S. Simmons	0	4
1438	2002	0	F	BMB	G1795	30068	2006	2006-02-16	SBE	2	1795	R	NA	NA	NA	NA	NA	NA	NA	0	J. Hassrick	2006-02-16	J. Hassrick	0	4
1438	2002	0	F	BMB	G1795	50184	2006	2006-02-16	SBW	2	1795	R	NA	NA	F	ad	NA	NA	NA	0	P. Morris	2006-03-10	P. Morris	0	4
1438	2002	0	F	BMB	G1795	34593	2006	2006-02-21	APB	2	NA	NA	NA	NA	F	ad	NA	NA	NA	0	S. Simmons	2006-02-24	S. Simmons	0	4
1438	2002	0	F	BMB	G1795	34499	2006	2006-02-23	SBE	2	1795	L	NA	NA	F	ad	NA	NA	NA	0	Y. Mitani	2006-02-23	Y. Mitani	0	4
1438	2002	0	F	BMB	G1795	34558	2006	2006-02-23	SBE	2	NA	NA	1795	R	NA	NA	NA	AGGRESSIVE	NA	0	J. Hassrick	2006-02-24	J. Hassrick	0	4
1438	2002	0	F	BMB	G1795	49813	2006	2006-03-01	APG	2	1795	L,R	1795	R,SH	F	ad	NA	DEPLOYMENT: sat tag, TDR, VHF and accelerometer. Escorted her to sea on recovery.	NA	0	S. Simmons	2006-03-01	S. Simmons	0	4
1441	2002	0	M	BMS	G1797	64449	2002	2002-03-03	BMS	2	NA	NA	NA	NA	M	W	NA		NA	0	PAM	NA	NA	0	0
1443	2002	7259	M	BBS	G1798	64453	2002	2002-03-03	BBS	2	NA	NA	NA	NA	M	W	NA	Hair sample for David Aurioles Gamboa	NA	0	PAM	NA	NA	0	0
1443	2002	7259	M	BBS	G1798	256975	2002	2002-03-09	BBS	2	NA	NA	NA	NA	M	W	NA	NA	NA	0	PAM	2014-02-17	R. Condit	0	0
1445	2002	0	F	AP	G1799	64456	2002	2002-03-03	AP	2	NA	NA	NA	NA	F	W	NA		NA	0	PAM	NA	NA	0	0
1447	2002	8883	M	SBE	G1800	64459	2002	2002-03-03	SBE	2	NA	NA	NA	NA	M	P	NA	Still a pup at tagging. Hair sample for David Aurioles Gamboa.	NA	0	PAM	NA	NA	0	0
1447	2002	8883	M	SBE	G1800	256976	2002	2002-03-12	SBE	2	NA	NA	NA	NA	M	P	NA	NA	NA	0	PAM	2014-02-17	R. Condit	0	0
1450	2002	0	M	BBS	G1802	64463	2002	2002-03-04	BBS	2	NA	NA	NA	NA	M	W	NA		NA	0	PAM	NA	NA	0	0
1450	2002	0	M	BBS	G1802	265861	2015	2014-12-08	NP	3	NA	NA	NA	NA	NA	Juv	NA	NA	NA	0	S. Spurlin	2014-12-11	S. Spurlin	0	13
1452	2002	7838	F	AP	G1803	64465	2002	2002-03-04	AP	2	NA	NA	NA	NA	F	W	NA	Hair sample for David Aurioles Gamboa	NA	0	PAM	NA	NA	0	0
1452	2002	7838	F	AP	G1803	256977	2002	2002-03-12	AP	2	NA	NA	NA	NA	F	W	NA	NA	NA	0	PAM	2014-02-17	R. Condit	0	0
1454	2002	0	M	AP	G1804	64468	2002	2002-03-04	AP	2	NA	NA	NA	NA	M	W	NA		NA	0	PAM	NA	NA	0	0
1456	2002	0	M	AP	G1805	64471	2002	2002-03-04	AP	2	NA	NA	NA	NA	M	W	NA		NA	0	PAM	NA	NA	0	0
1458	2002	0	F	TS	G1806	64473	2002	2002-03-04	TS	2	NA	NA	NA	NA	F	W	NA		NA	0	PAM	NA	NA	0	0
1460	2002	21504	F	SBE	G1807	64475	2002	2002-03-04	SBE	2	NA	NA	NA	NA	F	W	NA		NA	0	PAM	NA	NA	0	0
1460	2002	21504	F	SBE	G1807	256978	2002	2002-03-12	SBE	2	NA	NA	NA	NA	F	W	NA	NA	NA	0	PAM	2014-02-17	R. Condit	0	0
1460	2002	21504	F	SBE	G1807	94195	2007	2007-01-08	AP	2	NA	NA	NA	NA	NA	NA	NA	SAT MARK ON HEAD	NA	0	J. Hassrick	2007-01-10	J. Hassrick	0	5
1462	2002	0	M	SBW/APGS	G1808	64479	2002	2002-03-04	SBW/APGS	2	NA	NA	NA	NA	M	W	NA		NA	0	PAM	NA	NA	0	0
1464	2002	0	F	AP	G1809	64481	2002	2002-03-04	AP	2	NA	NA	NA	NA	F	W	NA		NA	0	PAM	NA	NA	0	0
1464	2002	0	F	AP	G1809	94184	2007	2007-01-08	TSB	2	NA	NA	809	L	NA	NA	NA	NA	NA	0	J. Hassrick	2007-01-10	J. Hassrick	0	5
1464	2002	0	F	AP	G1809	94231	2007	2007-01-09	TSB	2	809	NA	NA	NA	NA	NA	NA	NA	NA	0	J. Hassrick	2007-01-12	J. Hassrick	0	5
1464	2002	0	F	AP	G1809	94283	2007	2007-01-10	TSC	2	809	L	NA	NA	NA	NA	NA	NA	NA	0	J. Hassrick	2007-01-13	J. Hassrick	0	5
1464	2002	0	F	AP	G1809	94305	2007	2007-01-11	TSC	2	809	L	NA	NA	NA	NA	NA	NA	NA	0	J. Hassrick	2007-01-13	J. Hassrick	0	5
1464	2002	0	F	AP	G1809	94525	2007	2007-01-17	TSC	2	809	L	NA	NA	NA	NA	NA	NA	NA	0	J. Hassrick	2007-01-17	J. Hassrick	0	5
1464	2002	0	F	AP	G1809	94602	2007	2007-01-18	TSC	2	809	L	NA	NA	NA	NA	NA	NA	NA	0	J. Hassrick	2007-01-19	J. Hassrick	0	5
1464	2002	0	F	AP	G1809	94875	2007	2007-01-22	TSC	2	809	L	NA	NA	NA	NA	NA	NA	NA	0	J. Hassrick	2007-01-22	J. Hassrick	0	5
1464	2002	0	F	AP	G1809	95109	2007	2007-01-24	TSC	2	80_	L	NA	NA	F	Ad	NA	NA	NA	0	P. Morris	2007-01-26	P. Morris	0	5
1464	2002	0	F	AP	G1809	95316	2007	2007-01-29	TSC	2	809	NA	NA	NA	NA	NA	NA	NA	NA	0	N. M. Teutschel	2007-01-29	other	0	5
1464	2002	0	F	AP	G1809	95323	2007	2007-01-29	TSC	2	809	NA	NA	NA	NA	NA	NA	Skinny	NA	0	N. M. Teutschel	2007-01-29	other	0	5
1464	2002	0	F	AP	G1809	95512	2007	2007-02-01	TSC	2	809	L	NA	NA	NA	NA	NA	Possible Deployment, 2.7.07	NA	0	N. M. Teutschel	2007-02-01	N. M. Teutschel	0	5
1464	2002	0	F	AP	G1809	106849	2007	2007-05-14	17	4	809	L	NA	NA	F	Ad	1	NA	NA	0	P. Morris	2008-01-25	P. Morris	0	5
1464	2002	0	F	AP	G1809	106508	2008	2008-01-17	TSB	2	NA	NA	NA	NA	F	ad	NA	NA	NA	0	other	2008-01-17	M. Fowler	0	6
1464	2002	0	F	AP	G1809	106899	2008	2008-01-23	tsb	2	NA	NA	NA	NA	F	ad	NA	NA	NA	0	J. Hassrick	2008-01-25	J. Hassrick	0	6
1464	2002	0	F	AP	G1809	112059	2008	2008-02-06	TSE	2	NA	NA	1809	R	F	Ad	NA	NA	NA	0	P. Morris	2008-02-07	P. Morris	0	6
1464	2002	0	F	AP	G1809	112103	2008	2008-02-07	TSE	2	NA	NA	NA	NA	F	Ad	NA	NA	NA	0	P. Morris	2008-02-08	P. Morris	0	6
1464	2002	0	F	AP	G1809	115852	2008	2008-02-09	TSE	2	1809	R	NA	NA	F	Ad	NA	NA	NA	0	P. Morris	2008-02-14	P. Morris	0	6
1464	2002	0	F	AP	G1809	115872	2008	2008-02-10	TSE	2	1809	NA	NA	NA	F	Ad	NA	NA	NA	0	P. Morris	2008-02-14	P. Morris	0	6
1464	2002	0	F	AP	G1809	115975	2008	2008-02-12	TSE	2	1809	R	NA	NA	F	Ad	NA	Sat tag & TDR	NA	0	P. Morris	2008-02-15	P. Morris	0	6
1464	2002	0	F	AP	G1809	116289	2008	2008-02-12	TSC	2	1809	NA	1809	NA	F	ad	NA	satellite tag deployment	NA	0	J. Hassrick	2008-02-29	M. Fowler	0	6
1464	2002	0	F	AP	G1809	116002	2008	2008-02-14	TSE	2	1809	R	NA	NA	F	Ad	NA	Sat tag & TDR	NA	0	P. Morris	2008-02-18	P. Morris	0	6
1464	2002	0	F	AP	G1809	116082	2008	2008-02-15	TSE	2	NA	NA	NA	NA	F	Ad	NA	NA	NA	0	P. Morris	2008-02-20	P. Morris	0	6
1464	2002	0	F	AP	G1809	116058	2008	2008-02-17	TSE	2	1809	R	NA	NA	F	ad	NA	sat tags	NA	0	R. Condit	2008-02-20	R. Condit	0	6
1464	2002	0	F	AP	G1809	116173	2008	2008-02-18	TSE	2	1809	R	NA	NA	F	Ad	NA	Sat tag & TDR	NA	0	P. Morris	2008-02-20	P. Morris	0	6
1464	2002	0	F	AP	G1809	128893	2008	2008-05-05	17	4	1809	R	NA	NA	F	ad	NA	Satellite tag recovery	NA	0	M. Fowler	2008-05-06	M. Fowler	0	6
1464	2002	0	F	AP	G1809	131983	2009	2009-01-26	TSB	2	NA	NA	NA	NA	F	ad	NA	NA	NA	0	P. Morris	2009-01-26	P. Morris	0	7
1464	2002	0	F	AP	G1809	132133	2009	2009-02-04	TSD	2	NA	NA	NA	NA	F	AD	NA	NA	NA	0	M. Fowler	2009-02-04	M. Fowler	0	7
1464	2002	0	F	AP	G1809	132502	2009	2009-02-09	TSC	2	NA	NA	NA	NA	F	Ad	NA	NA	NA	0	P. Morris	2009-02-24	P. Morris	0	7
1464	2002	0	F	AP	G1809	132617	2009	2009-02-10	TSE	2	NA	NA	NA	NA	F	Ad	NA	NA	NA	0	P. Morris	2009-03-04	P. Morris	0	7
1464	2002	0	F	AP	G1809	132722	2009	2009-02-20	TSC	2	NA	NA	NA	NA	F	Ad	NA	NA	NA	0	P. Morris	2009-03-08	P. Morris	0	7
1464	2002	0	F	AP	G1809	132766	2009	2009-02-21	TSC	2	NA	NA	NA	NA	F	Ad	NA	NA	NA	0	P. Morris	2009-03-12	P. Morris	0	7
1464	2002	0	F	AP	G1809	193003	2010	2010-02-06	npg5	3	NA	NA	1809: 180	left side flank, right si	F	Ad	NA	NA	NA	0	E. Kelso	2010-02-07	E. Kelso	0	8
1464	2002	0	F	AP	G1809	193004	2010	2010-02-07	npg5	3	1809	left side flank	NA	NA	F	Ad	NA	NA	NA	0	E. Kelso	2010-02-07	E. Kelso	0	8
1464	2002	0	F	AP	G1809	193412	2010	2010-02-10	NPG5	3	80	bt, R	NA	NA	F	Ad	NA	NA	NA	0	C. Champagne	2010-02-10	A. Pearson	0	8
1464	2002	0	F	AP	G1809	193624	2010	2010-02-11	NPG5	3	180	NA	9	NA	F	Ad	NA	not convinced shes preg	added '9' to '180', so mark is now 1809	0	M. Fowler	2010-02-15	A. Pearson	0	8
1464	2002	0	F	AP	G1809	193961	2010	2010-02-21	NPG5	3	1809	NA	NA	NA	F	Ad	NA	NA	NA	0	M. Fowler	2010-02-24	A. Pearson	0	8
1464	2002	0	F	AP	G1809	197149	2011	2010-05-19	17	4	NA	NA	NA	NA	F	ad	100	NA	NA	0	P. Morris	2010-11-14	P. Morris	0	9
1464	2002	0	F	AP	G1809	196366	2011	2010-05-22	TSB	2	NA	NA	9	L	F	ad	100	NA	NA	0	C. Goetsch	2010-05-22	C. Goetsch	0	9
1464	2002	0	F	AP	G1809	196443	2011	2010-05-23	BMC	2	NA	NA	NA	NA	F	ad	100	NA	NA	0	M. Fowler	2010-05-23	M. Fowler	0	9
1464	2002	0	F	AP	G1809	196645	2011	2010-06-02	BBN	2	NA	NA	NA	NA	F	Ad	100	NA	NA	0	C. Goetsch	2010-07-01	C. Goetsch	0	9
1464	2002	0	F	AP	G1809	198138	2011	2011-01-08	TSB	2	,9, 52	L	NA	NA	F	Ad	NA	NA	52 on armpit	0	M. Fowler	2011-01-08	M. McCormley	0	9
1464	2002	0	F	AP	G1809	198208	2011	2011-01-09	TSC	2	M9,_152, 1809	L	NA	NA	F	Ad	NA	NA	NA	0	P. Robinson	2011-01-09	M. McCormley	0	9
1464	2002	0	F	AP	G1809	198238	2011	2011-01-09	TSC	2	NA	NA	1809	L	F	Ad	NA	NA	NA	0	P. Robinson	2011-01-09	P. Robinson	0	9
1464	2002	0	F	AP	G1809	198271	2011	2011-01-10	TSC	2	1809	L	NA	NA	F	Ad	NA	NA	NA	0	S. Peterson	2011-01-10	M. McCormley	0	9
1464	2002	0	F	AP	G1809	198382	2011	2011-01-11	TSC	2	1809	L	NA	NA	F	Ad	NA	NA	NA	0	S. Peterson	2011-01-12	M. McCormley	0	9
1464	2002	0	F	AP	G1809	198398	2011	2011-01-12	TSC	2	1809	L	NA	NA	F	Ad	NA	NA	NA	0	C. Goetsch	2011-01-12	M. McCormley	0	9
1464	2002	0	F	AP	G1809	198786	2011	2011-01-12	TSC	2	1809	L	NA	NA	F	Ad	NA	NA	NA	0	P. Morris	2011-01-15	P. Morris	0	9
1464	2002	0	F	AP	G1809	198486	2011	2011-01-13	TSC	2	1809	L	NA	NA	F	Ad	NA	NA	NA	0	S. Peterson	2011-01-13	M. McCormley	0	9
1464	2002	0	F	AP	G1809	198519	2011	2011-01-13	TSC	2	NA	NA	NA	NA	F	Ad	NA	NA	NA	0	S. Peterson	2011-01-13	M. McCormley	0	9
1464	2002	0	F	AP	G1809	198601	2011	2011-01-13	TSC	2	1809	L	NA	NA	F	Ad	NA	NA	NA	0	J. Harley	2011-01-13	M. McCormley	0	9
1464	2002	0	F	AP	G1809	198623	2011	2011-01-13	TSC	2	1809	NA	NA	NA	F	Ad	NA	NA	NA	0	Condit & Campagna	2011-01-14	R. Condit	0	9
1464	2002	0	F	AP	G1809	198660	2011	2011-01-14	TSC	2	1809	NA	NA	NA	F	Ad	NA	NA	NA	0	S. Peterson	2011-01-14	M. McCormley	0	9
1464	2002	0	F	AP	G1809	198876	2011	2011-01-15	TSC	2	1809	L	NA	NA	F	NA	NA	NA	NA	0	J. Cutler	2011-01-16	unknown	0	9
1464	2002	0	F	AP	G1809	198956	2011	2011-01-16	TSC	2	1809	L	NA	NA	F	Ad	NA	NA	NA	0	C. Goetsch	2011-01-17	M. McCormley	0	9
1464	2002	0	F	AP	G1809	199012	2011	2011-01-17	TSC	2	1809	L	NA	NA	F	Ad	NA	NA	NA	0	L. Schwarz	2011-01-17	M. McCormley	0	9
1464	2002	0	F	AP	G1809	199038	2011	2011-01-17	TSE	2	1809	L	NA	NA	F	Ad	NA	NA	NA	0	J. Harley	2011-01-17	M. McCormley	0	9
1464	2002	0	F	AP	G1809	199163	2011	2011-01-18	TSC	2	1809	L	NA	NA	F	Ad	NA	NA	NA	0	J. Cutler	2011-01-18	M. McCormley	0	9
1464	2002	0	F	AP	G1809	199366	2011	2011-01-20	TSC	2	1809	L	NA	NA	F	Ad	NA	NA	NA	0	C. Goetsch	2011-01-20	M. McCormley	0	9
1464	2002	0	F	AP	G1809	199409	2011	2011-01-20	TSC	2	1809	L	NA	NA	F	Ad	NA	NA	NA	0	S. Peterson	2011-01-20	M. McCormley	0	9
1464	2002	0	F	AP	G1809	200094	2011	2011-01-21	TSC	2	1809	L	NA	NA	F	Ad	NA	NA	NA	0	other	2011-01-25	M. McCormley	0	9
1464	2002	0	F	AP	G1809	199824	2011	2011-01-23	TSC	2	_809	NA	NA	NA	F	Ad	NA	NA	NA	0	M. Tift	2011-01-24	M. McCormley	0	9
1464	2002	0	F	AP	G1809	200121	2011	2011-01-24	TSC	2	1809	L	NA	NA	F	Ad	NA	NA	NA	0	other	2011-01-25	M. McCormley	0	9
1464	2002	0	F	AP	G1809	200450	2011	2011-01-26	TSC	2	1809	L	NA	NA	F	Ad	NA	NA	NA	0	S. Peterson	2011-01-29	M. McCormley	0	9
1464	2002	0	F	AP	G1809	200926	2011	2011-01-30	TSC	2	1809	L	NA	NA	F	Ad	NA	beach side of middle	NA	0	S. Peterson	2011-01-30	M. McCormley	0	9
1464	2002	0	F	AP	G1809	200976	2011	2011-01-31	TSC	2	1809	L	NA	NA	F	Ad	NA	NA	NA	0	P. Robinson	2011-01-31	P. Robinson	0	9
1464	2002	0	F	AP	G1809	201032	2011	2011-02-01	TSC	2	1809	L	NA	NA	F	Ad	NA	NA	NA	0	S. Peterson	2011-02-02	M. McCormley	0	9
1464	2002	0	F	AP	G1809	201207	2011	2011-02-02	TSC	2	1809	L	NA	NA	F	Ad	NA	NA	NA	0	P. Robinson	2011-02-02	P. Robinson	0	9
1464	2002	0	F	AP	G1809	201227	2011	2011-02-02	TSC	2	1809	L	NA	NA	F	Ad	NA	NA	NA	0	L. Schwarz	2011-02-02	M. McCormley	0	9
1464	2002	0	F	AP	G1809	201323	2011	2011-02-02	TSB	2	1809	L	NA	NA	F	Ad	NA	NA	NA	0	P. Morris	2011-02-03	P. Morris	0	9
1464	2002	0	F	AP	G1809	201458	2011	2011-02-04	TSB	2	1809	L	NA	NA	NA	NA	NA	NA	NA	0	J. Cutler	2011-02-04	J. Cutler	0	9
1464	2002	0	F	AP	G1809	201661	2011	2011-02-04	TSB	2	1809	L	NA	NA	F	Ad	NA	NA	NA	0	S. Peterson	2011-02-05	M. McCormley	0	9
1464	2002	0	F	AP	G1809	201989	2011	2011-02-05	TSC	2	NA	NA	NA	NA	F	Ad	NA	Deployment	NA	0	P. Robinson	2011-02-07	M. McCormley	0	9
1464	2002	0	F	AP	G1809	202208	2011	2011-02-07	TSW	2	1809	NA	NA	NA	F	Ad	NA	NA	NA	0	C. Goetsch	2011-02-09	M. McCormley	0	9
1464	2002	0	F	AP	G1809	202194	2011	2011-02-08	SBE	2	1809	NA	NA	NA	F	Ad	NA	NA	NA	0	J. Harley	2011-02-09	M. McCormley	0	9
1464	2002	0	F	AP	G1809	202255	2011	2011-02-09	TSEb	2	1809	NA	NA	NA	F	Ad	NA	NA	NA	0	J. Harley	2011-02-09	M. McCormley	0	9
1464	2002	0	F	AP	G1809	202652	2011	2011-02-10	TSB	2	1809	L	NA	NA	F	Ad	NA	NA	NA	0	P. Morris	2011-02-13	P. Morris	0	9
1464	2002	0	F	AP	G1809	202517	2011	2011-02-11	TSB	2	1809	L	NA	NA	F	Ad	NA	NA	NA	0	J. Cutler	2011-02-11	M. McCormley	0	9
1464	2002	0	F	AP	G1809	205706	2011	2011-05-13	BMS	2	NA	NA	NA	NA	F	Ad	0	Sat Tag & TDR (3 instrument packages)	NA	0	P. Morris	2011-05-17	P. Morris	0	9
1464	2002	0	F	AP	G1809	225440	2011	2011-05-14	BMS	2	NA	NA	NA	NA	F	ad	NA	Satellite, TDR and BC tag recovery. G4883 removed with light geolocator.	NA	0	S. Peterson	2011-12-12	S. Peterson	0	9
1464	2002	0	F	AP	G1809	225308	2011	2011-05-18	17	4	1809	L	NA	NA	F	ad	0	glue patch	NA	0	P. Morris	2011-11-11	P. Morris	0	9
1464	2002	0	F	AP	G1809	225076	2011	2011-05-25	17	4	1809	L	NA	NA	F	ad	0	NA	NA	0	P. Morris	2011-10-26	P. Morris	0	9
1464	2002	0	F	AP	G1809	227927	2012	2012-01-26	SBE	2	NA	NA	1809	R	F	ad	NA	NA	NA	0	J. Harley	2012-01-26	J. Harley	0	10
1464	2002	0	F	AP	G1809	227980	2012	2012-01-26	TSB	2	1809	R	NA	NA	F	ad	NA	NA	NA	0	G. James	2012-01-26	E. Pickett	0	10
1464	2002	0	F	AP	G1809	228011	2012	2012-01-26	TSC	2	180o	R	NA	NA	F	ad	NA	preg; yellow eye ring but not streaks	looks like 180 degrees	0	R. Condit	2012-01-26	R. Condit	0	10
1464	2002	0	F	AP	G1809	228066	2012	2012-01-27	TSB	2	1809	NA	152	R,L	F	ad	NA	NA	faint	0	S. Peterson	2012-01-28	E. Pickett	0	10
1464	2002	0	F	AP	G1809	228243	2012	2012-01-28	TSC	2	152	R,L	NA	NA	F	ad	NA	NA	NA	0	J. Harley	2012-01-29	E. Pickett	0	10
1464	2002	0	F	AP	G1809	228365	2012	2012-01-30	TSC	2	152	L	NA	NA	F	ad	NA	NA	NA	0	J. Harley	2012-01-30	E. Pickett	0	10
1464	2002	0	F	AP	G1809	228598	2012	2012-01-31	TSB	2	152	R	NA	NA	F	ad	NA	NA	NA	0	E. Pickett	2012-02-02	E. Pickett	0	10
1464	2002	0	F	AP	G1809	228686	2012	2012-02-01	TSB	2	152	L	NA	NA	F	ad	NA	NA	NA	0	C. Goetsch	2012-02-02	E. Pickett	0	10
1464	2002	0	F	AP	G1809	229081	2012	2012-02-03	TSC	2	152	R	NA	NA	F	Ad	NA	NA	NA	0	P. Morris	2012-02-06	P. Morris	0	10
1464	2002	0	F	AP	G1809	228900	2012	2012-02-04	TSW	2	152	R	NA	NA	F	ad	NA	NA	NA	0	E. Pickett	2012-02-05	E. Pickett	0	10
1464	2002	0	F	AP	G1809	229153	2012	2012-02-06	TSD	2	152	NA	NA	NA	F	ad	NA	NA	NA	0	M. Fowler	2012-02-06	E. Pickett	0	10
1464	2002	0	F	AP	G1809	229102	2012	2012-02-06	TSE	2	152	R	NA	NA	F	ad	NA	NA	NA	0	S. Peterson	2012-02-06	E. Pickett	0	10
1464	2002	0	F	AP	G1809	229191	2012	2012-02-07	TSW	2	152	NA	NA	NA	F	ad	NA	NA	partial '5'	0	E. Pickett	2012-02-07	E. Pickett	0	10
1464	2002	0	F	AP	G1809	229285	2012	2012-02-08	TSE	2	152	L	NA	NA	F	ad	NA	NA	NA	0	J. Maresh	2012-02-08	E. Pickett	0	10
1464	2002	0	F	AP	G1809	229431	2012	2012-02-09	TSE	2	152	R	NA	NA	F	Ad	NA	NA	NA	0	P. Morris	2012-02-10	P. Morris	0	10
1464	2002	0	F	AP	G1809	229521	2012	2012-02-10	TSE	2	152	L	NA	NA	F	ad	NA	NA	NA	0	E. Pickett	2012-02-10	E. Pickett	0	10
1464	2002	0	F	AP	G1809	229713	2012	2012-02-11	TSE	2	152	R	NA	NA	F	NA	NA	NA	NA	0	E. Hiolski	2012-02-13	E. Pickett	0	10
1464	2002	0	F	AP	G1809	229691	2012	2012-02-11	TSE	2	152	R	NA	NA	F	ad	NA	still kinda fat	NA	0	C. Goetsch	2012-02-13	E. Pickett	0	10
1464	2002	0	F	AP	G1809	229660	2012	2012-02-12	TSE	2	152	R	NA	NA	F	ad	NA	NA	NA	0	J. Harley	2012-02-12	E. Pickett	0	10
1464	2002	0	F	AP	G1809	229716	2012	2012-02-13	TSD	2	152	NA	NA	NA	F	ad	NA	NA	NA	0	M. Fowler	2012-02-13	E. Pickett	0	10
1464	2002	0	F	AP	G1809	230199	2012	2012-02-14	TSC	2	152	R	NA	NA	F	Ad	NA	NA	NA	0	P. Morris	2012-02-20	P. Morris	0	10
1464	2002	0	F	AP	G1809	229829	2012	2012-02-14	TSE	2	152	L	NA	NA	F	ad	NA	NA	NA	0	C. Goetsch	2012-02-15	E. Pickett	0	10
1464	2002	0	F	AP	G1809	231223	2012	2012-02-16	TSE	2	152	R	NA	NA	F	Ad	NA	NA	NA	0	P. Morris	2012-03-05	P. Morris	0	10
1464	2002	0	F	AP	G1809	229960	2012	2012-02-17	TSC	2	152	NA	NA	NA	F	ad	NA	NA	NA	0	M. Fowler	2012-02-17	E. Pickett	0	10
1464	2002	0	F	AP	G1809	229930	2012	2012-02-17	TSE	2	152	NA	NA	NA	F	ad	NA	NA	NA	0	E. Pickett	2012-02-17	E. Pickett	0	10
1464	2002	0	F	AP	G1809	230215	2012	2012-02-17	TSE	2	152	L	NA	NA	F	ad	NA	NA	NA	0	S. Peterson	2012-02-20	E. Pickett	0	10
1464	2002	0	F	AP	G1809	230086	2012	2012-02-18	TSC	2	152	R	NA	NA	F	ad	NA	NA	NA	0	S. Peterson	2012-02-19	S. Peterson	0	10
1464	2002	0	F	AP	G1809	230247	2012	2012-02-20	TSC	2	152	NA	NA	NA	F	ad	NA	NA	NA	0	J. Harley	2012-02-20	E. Pickett	0	10
1464	2002	0	F	AP	G1809	230560	2012	2012-02-21	TSB	2	152	R	NA	NA	F	Ad	NA	NA	NA	0	P. Morris	2012-02-23	P. Morris	0	10
1464	2002	0	F	AP	G1809	230496	2012	2012-02-22	TSB	2	152	L	NA	NA	F	ad	NA	NA	5 unclear	0	J. Maresh	2012-02-22	E. Pickett	0	10
1464	2002	0	F	AP	G1809	230492	2012	2012-02-22	TSB	2	152_	R	NA	NA	F	ad	NA	NA	NA	0	J. Maresh	2012-02-22	E. Pickett	0	10
1464	2002	0	F	AP	G1809	234361	2012	2012-05-16	17	4	152	R	NA	NA	F	Ad	3	NA	NA	0	P. Morris	2012-05-17	P. Morris	0	10
1464	2002	0	F	AP	G1809	238848	2013	2013-01-17	AP	2	NA	NA	NA	NA	F	ad	NA	No other animal fits the tag combination	NA	0	R. Condit	2013-01-17	R. Condit	0	11
1464	2002	0	F	AP	G1809	239119	2013	2013-01-19	APG	2	NA	NA	NA	NA	NA	NA	NA	NA	NA	0	E. McHuron	2013-01-20	R. Beltran	0	11
1464	2002	0	F	AP	G1809	239189	2013	2013-01-20	AP	2	NA	NA	09	L	F	Ad	NA	NA	NA	0	S. Peterson	2013-01-20	R. Beltran	0	11
1464	2002	0	F	AP	G1809	240812	2013	2013-02-01	AP	2	1809	Butt	NA	NA	F	Ad	NA	NA	NA	0	S. Peterson	2013-02-01	R. Beltran	0	11
1464	2002	0	F	AP	G1809	241883	2013	2013-02-05	APG	2	__09	L	NA	NA	F	Ad	NA	NA	NA	0	P. Morris	2013-02-07	P. Morris	0	11
1464	2002	0	F	AP	G1809	241926	2013	2013-02-06	APG	2	U9	B	NA	NA	F	Ad	NA	NA	NA	0	P. Morris	2013-02-07	P. Morris	0	11
1464	2002	0	F	AP	G1809	242386	2013	2013-02-08	BBS	2	U9	B	NA	NA	F	Ad	NA	NA	NA	0	P. Morris	2013-02-10	P. Morris	0	11
1464	2002	0	F	AP	G1809	242456	2013	2013-02-10	BBS	2	U9	B	NA	NA	F	Ad	NA	NA	NA	0	P. Robinson	2013-02-11	R. Beltran	0	11
1464	2002	0	F	AP	G1809	244052	2013	2013-02-17	AP	2	U9	L	NA	NA	F	Ad	NA	NA	NA	0	P. Morris	2013-02-18	P. Morris	0	11
1464	2002	0	F	AP	G1809	244217	2013	2013-02-20	AP	2	U9	B	NA	NA	F	Ad	NA	NA	NA	0	P. Morris	2013-02-20	P. Morris	0	11
1464	2002	0	F	AP	G1809	248243	2014	2013-06-06	MBB	2	NA	NA	1809	L	F	ad	100	NA	NA	0	S. Peterson	2013-06-06	S. Peterson	0	12
1464	2002	0	F	AP	G1809	254410	2014	2014-01-22	SBW	2	NA	NA	1809	L	F	ad	NA	NA	NA	0	E. McHuron	2014-01-23	X. Rojas-Rocha	0	12
1464	2002	0	F	AP	G1809	255524	2014	2014-01-28	AP	2	1809	L	NA	NA	F	Ad	NA	NA	NA	0	P. Morris	2014-02-01	P. Morris	0	12
1464	2002	0	F	AP	G1809	255647	2014	2014-01-30	AP	2	18__	L	NA	NA	F	ad	NA	NA	NA	0	S. Peterson	2014-02-01	X. Rojas-Rocha	0	12
1464	2002	0	F	AP	G1809	256109	2014	2014-02-04	AP	2	1809	L	NA	NA	F	Ad	NA	NA	NA	0	P. Morris	2014-02-05	P. Morris	0	12
1464	2002	0	F	AP	G1809	256305	2014	2014-02-05	AP	2	1809	R	NA	NA	F	ad	NA	NA	NA	0	S. Peterson	2014-02-08	X. Rojas-Rocha	0	12
1464	2002	0	F	AP	G1809	256545	2014	2014-02-10	AP	2	1809	L	NA	NA	F	ad	NA	NA	NA	0	S. Peterson	2014-02-10	X. Rojas-Rocha	0	12
1464	2002	0	F	AP	G1809	256723	2014	2014-02-11	AP	2	1809	L	NA	NA	F	ad	NA	NA	NA	0	S. Peterson	2014-02-12	X. Rojas-Rocha	0	12
1464	2002	0	F	AP	G1809	260479	2014	2014-02-25	AP	2	1809	L	NA	NA	F	Ad	NA	NA	NA	0	P. Morris	2014-02-27	P. Morris	0	12
1464	2002	0	F	AP	G1809	262955	2014	2014-05-21	17E	4	1809	L	NA	NA	F	Ad	5	NA	mark read as 1807 but this is the only seal that fits.	0	P. Morris	2014-05-22	P. Morris	0	12
1464	2002	0	F	AP	G1809	279406	2016	2016-01-12	BBS	2	NA	NA	X152	L,R	F	ad	NA	NA	NA	0	P. Robinson	2016-01-12	P. Robinson	0	14
1464	2002	0	F	AP	G1809	279453	2016	2016-01-12	AP	2	X152	R, L	NA	NA	F	ad	NA	NA	NA	0	S. Hsu	2016-01-12	S. Hsu	0	14
1464	2002	0	F	AP	G1809	279697	2016	2016-01-12	BBS	2	X152	R, L	NA	NA	F	Ad	NA	Pregnant	NA	0	P. Morris	2016-01-14	P. Morris	0	14
1464	2002	0	F	AP	G1809	280126	2016	2016-01-17	BBS	2	X152	L	NA	NA	F	ad	NA	NA	NA	0	K. Holser	2016-01-18	R. Holser	0	14
1464	2002	0	F	AP	G1809	280137	2016	2016-01-17	APG	2	X152	NA	NA	NA	F	ad	NA	NA	NA	0	R. Holser	2016-01-18	R. Holser	0	14
1464	2002	0	F	AP	G1809	280263	2016	2016-01-20	APG	2	X152	l	NA	NA	F	ad	NA	NA	NA	0	M. Cole	2016-01-20	M. Cole	0	14
1464	2002	0	F	AP	G1809	280324	2016	2016-01-20	APG	2	X152	NA	NA	NA	F	ad	NA	NA	NA	0	K. Holser	2016-01-20	K. Holser	0	14
1464	2002	0	F	AP	G1809	280619	2016	2016-01-21	BBS	2	X152	L	NA	NA	F	Ad	NA	NA	NA	0	P. Morris	2016-01-22	P. Morris	0	14
1464	2002	0	F	AP	G1809	280927	2016	2016-01-24	BBS	2	X152	L,R	NA	NA	F	ad	NA	NA	NA	0	P. Robinson	2016-01-24	P. Robinson	0	14
1464	2002	0	F	AP	G1809	281989	2016	2016-01-31	AP	2	X152	R	NA	NA	F	Ad	NA	NA	NA	0	P. Morris	2016-02-01	P. Morris	0	14
1464	2002	0	F	AP	G1809	282121	2016	2016-02-03	AP	2	X152	R	NA	NA	F	ad	NA	NA	NA	0	K. Holser	2016-02-03	K. Holser	0	14
1464	2002	0	F	AP	G1809	282226	2016	2016-02-04	AP	2	X152	R	NA	NA	F	ad	NA	NA	NA	0	P. Robinson	2016-02-05	P. Robinson	0	14
1464	2002	0	F	AP	G1809	289737	2017	2016-06-14	BBNS	2	NA	NA	NA	NA	F	ad	100	NA	NA	0	E. McHuron	2016-06-14	E. McHuron	0	15
1464	2002	0	F	AP	G1809	289826	2017	2016-06-17	MBB	2	NA	NA	X152	L	F	ad	100	NA	NA	0	R. Holser	2016-06-17	R. Holser	0	15
1464	2002	0	F	AP	G1809	289859	2017	2016-06-19	MBB	2	X152	NA	NA	NA	F	ad	100	NA	NA	0	R. Holser	2016-06-19	R. Holser	0	15
1464	2002	0	F	AP	G1809	289895	2017	2016-06-20	MBB	2	X152	NA	NA	NA	F	ad	100	NA	NA	0	R. Holser	2016-06-20	R. Holser	0	15
1464	2002	0	F	AP	G1809	295282	2017	2017-01-19	AP	2	X152	L	X152	R	F	ad	NA	NA	NA	0	R. Holser	2017-01-20	R. Holser	0	15
1464	2002	0	F	AP	G1809	295547	2017	2017-01-19	AP	2	X152	L	NA	NA	F	Ad	NA	Pregnant	NA	0	P. Morris	2017-01-22	P. Morris	0	15
1464	2002	0	F	AP	G1809	295912	2017	2017-01-25	AP	2	X152	R	NA	NA	F	ad	NA	2 BAD	NA	0	T. Barclay	2017-01-25	T. Barclay	0	15
1464	2002	0	F	AP	G1809	296531	2017	2017-01-30	AP	2	X152	R	NA	NA	F	ad	NA	NA	NA	0	T. Barclay	2017-01-30	T. Barclay	0	15
1464	2002	0	F	AP	G1809	296878	2017	2017-02-01	AP	2	X152	R	NA	NA	F	ad	NA	NA	NA	0	T. Barclay	2017-02-01	T. Barclay	0	15
1464	2002	0	F	AP	G1809	297073	2017	2017-02-02	TSB	2	X152	L	NA	NA	F	ad	NA	NA	NA	0	B. McDonald	2017-02-02	B. McDonald	0	15
1464	2002	0	F	AP	G1809	298201	2017	2017-02-03	AP	2	V152	R	NA	NA	F	ad	NA	NA	backwards 2	0	R. Holser	2017-02-06	R. Holser	0	15
1464	2002	0	F	AP	G1809	299746	2017	2017-02-15	AP	2	X15_	L	NA	NA	F	Ad	NA	NA	NA	0	P. Morris	2017-02-15	P. Morris	0	15
1464	2002	0	F	AP	G1809	300625	2017	2017-02-22	SBW	2	X152	R	NA	NA	F	Ad	NA	NA	2 is backwards	0	P. Morris	2017-02-23	P. Morris	0	15
1464	2002	0	F	AP	G1809	305695	2017	2017-06-02	BMC	2	X152	R	NA	NA	F	ad	10	NA	backwards 2	0	K. Shrader	2017-06-02	K. Shrader	0	15
1464	2002	0	F	AP	G1809	305768	2017	2017-06-03	BMN	2	X152	R	NA	NA	F	ad	5	NA	2 is backwards	0	Robinson class	2017-06-03	Robinson class	0	15
1464	2002	0	F	AP	G1809	305810	2017	2017-06-05	BMS	2	X152	NA	NA	NA	F	ad	40	NA	backwards 2	0	K. Shrader	2017-06-05	K. Shrader	0	15
1464	2002	0	F	AP	G1809	305830	2017	2017-06-05	BMS	2	X152	R	NA	NA	F	ad	40	NA	NA	0	R. Holser	2017-06-05	R. Holser	0	15
1464	2002	0	F	AP	G1809	305950	2018	2017-06-21	MBB	2	NA	NA	NA	NA	F	ad	100	NA	NA	0	P. Robinson	2017-06-21	P. Robinson	0	16
1464	2002	0	F	AP	G1809	337538	2020	2020-01-24	AP	2	NA	NA	X152	R	F	ad	NA	NA	NA	0	P. Robinson	2020-01-24	P. Robinson	0	18
1464	2002	0	F	AP	G1809	337667	2020	2020-01-25	AP	2	NA	NA	NA	NA	F	ad	NA	NA	NA	0	R. Holser	2020-01-25	R. Holser	0	18
1464	2002	0	F	AP	G1809	338464	2020	2020-01-30	AP	2	X152	R	NA	NA	F	ad	NA	NA	NA	0	J. Kendall-Bar	2020-01-30	J. Kendall-Bar	0	18
1464	2002	0	F	AP	G1809	340361	2020	2020-02-07	AP	2	X1__	R	NA	NA	F	Ad	NA	can't see if she has a pup or not	NA	0	P. Morris	2020-02-07	P. Morris	0	18
1464	2002	0	F	AP	G1809	341812	2020	2020-02-12	APBN	2	X15_	R	NA	NA	F	Ad	NA	NA	NA	0	P. Morris	2020-02-13	P. Morris	0	18
1464	2002	0	F	AP	G1809	342824	2020	2020-02-17	AP	2	X152	R	NA	NA	F	ad	NA	seal is fat for this time of year	NA	0	P. Robinson	2020-02-17	P. Robinson	0	18
1464	2002	0	F	AP	G1809	342987	2020	2020-02-18	APBN	2	X152	R	NA	NA	F	Ad	NA	can't see if she has a pup or not	NA	0	P. Morris	2020-02-19	P. Morris	0	18
1464	2002	0	F	AP	G1809	403163	2023	2022-06-21	MBBL	1	NA	NA	X152	L,R	F	ad	100	NA	NA	0	T. Keates	2022-06-21	T. Keates	0	21
1464	2002	0	F	AP	G1809	419121	2023	2023-01-22	AP	1	X152	R	NA	NA	F	ad	NA	Unsure of pup status	NA	0	P. Robinson	2023-01-22	P. Robinson	0	21
1464	2002	0	F	AP	G1809	419268	2023	2023-01-23	AP	1	X152	L	NA	NA	F	ad	NA	NA	NA	0	P. Robinson	2023-01-23	P. Robinson	0	21
1464	2002	0	F	AP	G1809	419357	2023	2023-01-23	AP	1	X152	NA	NA	NA	F	Ad	NA	Preg.	NA	0	P. Morris	2023-01-24	P. Morris	0	21
1464	2002	0	F	AP	G1809	419472	2023	2023-01-24	AP	1	X152	L	NA	NA	F	ad	NA	NA	NA	0	R. Holser	2023-01-24	R. Holser	0	21
1464	2002	0	F	AP	G1809	419505	2023	2023-01-24	AP	1	X152	L	NA	NA	F	ad	NA	NA	NA	0	P. Robinson	2023-01-24	P. Robinson	0	21
1464	2002	0	F	AP	G1809	419603	2023	2023-01-25	APG	1	X152	L,R	NA	NA	F	ad	NA	NA	NA	0	N. Storm	2023-01-25	N. Storm	0	21
1464	2002	0	F	AP	G1809	420159	2023	2023-01-26	AP	1	X152	R	NA	NA	F	ad	NA	NA	NA	0	S. Abdel-Raheem	2023-01-29	S. Abdel-Raheem	0	21
1464	2002	0	F	AP	G1809	419983	2023	2023-01-27	AP	1	X15_	L	NA	NA	F	ad	NA	NA	NA	0	R. Holser	2023-01-27	R. Holser	0	21
1464	2002	0	F	AP	G1809	420134	2023	2023-01-28	AP	1	X152	L	NA	NA	F	Ad	NA	Preg.	NA	0	P. Morris	2023-01-28	P. Morris	0	21
1464	2002	0	F	AP	G1809	420326	2023	2023-01-28	AP	1	x152	r,l	NA	NA	F	ad	NA	NA	NA	0	R. Beltran	2023-01-29	R. Beltran	0	21
1464	2002	0	F	AP	G1809	420664	2023	2023-01-31	AP	1	X152	R	NA	NA	F	ad	NA	NA	NA	0	L. Keehan	2023-01-31	L. Keehan	0	21
1464	2002	0	F	AP	G1809	420692	2023	2023-01-31	AP	1	X152	R	NA	NA	F	ad	NA	NA	NA	0	R. Holser	2023-01-31	R. Holser	0	21
1464	2002	0	F	AP	G1809	420811	2023	2023-02-01	AP	1	X152	R,L	X152	R	F	ad	NA	pregnant?	Old marks look faded, added one new one on R. New mark X might not have fully transferred, could look like A	0	G. Shipway	2023-02-01	G. Shipway	0	21
1464	2002	0	F	AP	G1809	421253	2023	2023-02-04	AP	1	X152	R	NA	NA	F	ad	NA	NA	NA	0	M. Rivera	2023-02-04	M. Rivera	0	21
1464	2002	0	F	AP	G1809	421509	2023	2023-02-06	APG	1	X152	R	NA	NA	F	ad	NA	no pup status	double mark	0	P. Robinson	2023-02-06	P. Robinson	0	21
1464	2002	0	F	AP	G1809	421728	2023	2023-02-07	AP	1	X152	NA	NA	NA	F	ad	NA	NA	NA	0	L. Keehan	2023-02-07	L. Keehan	0	21
1464	2002	0	F	AP	G1809	421919	2023	2023-02-08	APG	1	X152	R	NA	NA	F	ad	NA	NA	double marked	0	N. Storm	2023-02-08	N. Storm	0	21
1464	2002	0	F	AP	G1809	422077	2023	2023-02-08	APG	1	X152	R	NA	NA	F	ad	NA	NA	NA	0	A. Diluzio	2023-02-08	A. Diluzio	0	21
1464	2002	0	F	AP	G1809	422307	2023	2023-02-09	AP	1	X152	R	NA	NA	F	ad	NA	NA	NA	0	N. Storm	2023-02-09	N. Storm	0	21
1464	2002	0	F	AP	G1809	422416	2023	2023-02-09	AP	1	X152	R	NA	NA	F	Ad	NA	NA	NA	0	P. Morris	2023-02-10	P. Morris	0	21
1464	2002	0	F	AP	G1809	422624	2023	2023-02-10	AP	1	X152	L	NA	NA	F	Ad	NA	NA	NA	0	P. Morris	2023-02-11	P. Morris	0	21
1464	2002	0	F	AP	G1809	423004	2023	2023-02-12	AP	1	X152	R	NA	NA	F	Ad	NA	NA	NA	0	P. Morris	2023-02-13	P. Morris	0	21
1464	2002	0	F	AP	G1809	423113	2023	2023-02-13	AP	1	X152	R	NA	NA	F	ad	NA	NA	double marked on right	0	P. Robinson	2023-02-13	P. Robinson	0	21
1464	2002	0	F	AP	G1809	423256	2023	2023-02-13	AP	1	X152	L	NA	NA	F	Ad	NA	NA	NA	0	P. Morris	2023-02-14	P. Morris	0	21
1464	2002	0	F	AP	G1809	423699	2023	2023-02-15	SBW	1	X15_	NA	NA	NA	F	ad	NA	NA	NA	0	R. Holser	2023-02-15	R. Holser	0	21
1464	2002	0	F	AP	G1809	424006	2023	2023-02-16	SBW	1	X152	R	NA	NA	F	ad	NA	NA	NA	0	R. Beltran	2023-02-16	N. Storm	0	21
1464	2002	0	F	AP	G1809	424413	2023	2023-02-17	SBW	1	X152	NA	NA	NA	F	ad	NA	NA	NA	0	L. Keehan	2023-02-17	R. Holser	0	21
1464	2002	0	F	AP	G1809	424741	2023	2023-02-19	AP	1	X152	L	NA	NA	F	ad	NA	NA	NA	0	D. Shen	2023-02-19	D. Shen	0	21
1464	2002	0	F	AP	G1809	424912	2023	2023-02-20	AP	1	X152	L	NA	NA	F	ad	NA	NA	NA	0	R. Beltran	2023-02-20	R. Beltran	0	21
1464	2002	0	F	AP	G1809	425067	2023	2023-02-20	AP	1	X152	R	NA	NA	F	Ad	NA	NA	NA	0	P. Morris	2023-02-20	P. Morris	0	21
1464	2002	0	F	AP	G1809	425248	2023	2023-02-22	AP	1	X152	R	NA	NA	F	ad	NA	NA	NA	0	A. Payne	2023-02-22	A. Payne	0	21
1464	2002	0	F	AP	G1809	425573	2023	2023-02-23	AP	1	X15_	R	NA	NA	F	ad	NA	NA	NA	0	A. Payne	2023-02-23	A. Payne	0	21
1464	2002	0	F	AP	G1809	425613	2023	2023-02-23	AP	1	X152	R	NA	NA	F	Ad	NA	NA	NA	0	P. Morris	2023-02-24	P. Morris	0	21
1464	2002	0	F	AP	G1809	425733	2023	2023-02-25	AP	1	X152	R	NA	NA	F	Ad	NA	NA	NA	0	P. Morris	2023-02-26	P. Morris	0	21
1464	2002	0	F	AP	G1809	425815	2023	2023-02-26	AP	1	X152	R	NA	NA	F	ad	NA	NA	NA	0	G. Shipway	2023-02-26	G. Shipway	0	21
1464	2002	0	F	AP	G1809	426319	2023	2023-02-28	AP	1	X152	R	NA	NA	F	ad	NA	NA	Double marked on the right	0	A. Payne	2023-02-28	A. Payne	0	21
1466	2002	0	F	AP	G1810	64484	2002	2002-03-05	AP	2	NA	NA	NA	NA	F	W	NA		NA	0	PAM	NA	NA	0	0
1468	2002	170	F	TS	G1811	64486	2002	2002-03-05	TS	2	NA	NA	NA	NA	F	P	NA		NA	0	PAM	NA	NA	0	0
1470	2002	12195	F	TSB	G1812	64489	2002	2002-03-05	TSB	2	NA	NA	NA	NA	F	W	NA	Hair sample for David Aurioles Gamboa	NA	0	PAM	NA	NA	0	0
1470	2002	12195	F	TSB	G1812	256979	2002	2002-03-12	TSB	2	NA	NA	NA	NA	F	W	NA	NA	NA	0	PAM	2014-02-17	R. Condit	0	0
1470	2002	12195	F	TSB	G1812	3147	2005	2004-11-12	NP	3									NA	0	P. Robinson	2004-12-02	R. Condit	0	3
1470	2002	12195	F	TSB	G1812	22021	2006	2005-04-30	BMC	2					F	3-4	100		NA	0	S. Simmons	2005-04-30	S. Simmons	0	4
1470	2002	12195	F	TSB	G1812	23339	2006	2005-12-31	APG	2	NA	NA	1812	R, L, B	F	ad	NA	Preg.	NA	0	P. Morris	2006-01-04	P. Morris	0	4
1470	2002	12195	F	TSB	G1812	23318	2006	2006-01-02	APG	2	1812	R	NA	NA	F	NA	NA	NA	NA	0	P. Robinson	2006-01-02	P. Robinson	0	4
1470	2002	12195	F	TSB	G1812	23362	2006	2006-01-04	APG	2	1812	R	NA	NA	F	ad	NA	NA	NA	0	P. Morris	2006-01-05	P. Morris	0	4
1470	2002	12195	F	TSB	G1812	23446	2006	2006-01-05	APG	2	NA	NA	NA	NA	F	ad	NA	Preg.	NA	0	P. Morris	2006-01-08	P. Morris	0	4
1470	2002	12195	F	TSB	G1812	23623	2006	2006-01-08	APG	2	NA	NA	NA	NA	NA	NA	NA	NA	NA	0	J. Hassrick	2006-01-10	J. Hassrick	0	4
1470	2002	12195	F	TSB	G1812	23828	2006	2006-01-12	APG	2	1812	R	NA	NA	F	ad	NA	NA	NA	0	S. Simmons	2006-01-14	S. Simmons	0	4
1470	2002	12195	F	TSB	G1812	24092	2006	2006-01-17	AP	2	NA	NA	NA	NA	NA	NA	NA	NA	NA	0	J. Hassrick	2006-01-17	J. Hassrick	0	4
1470	2002	12195	F	TSB	G1812	24632	2006	2006-01-25	AP	2	1812	NA	NA	NA	NA	NA	NA	NA	NA	0	J. Hassrick	2006-01-25	J. Hassrick	0	4
1470	2002	12195	F	TSB	G1812	24559	2006	2006-01-25	AP	2	1812	R	NA	NA	F	ad	NA	NA	NA	0	S. Simmons	2006-01-25	S. Simmons	0	4
1470	2002	12195	F	TSB	G1812	94182	2007	2007-01-08	TSD	2	NA	NA	1812	L,B	NA	NA	NA	NA	NA	0	J. Hassrick	2007-01-10	J. Hassrick	0	5
1470	2002	12195	F	TSB	G1812	94229	2007	2007-01-09	TSD	2	1812	L	NA	NA	NA	NA	NA	NA	NA	0	J. Hassrick	2007-01-12	J. Hassrick	0	5
1470	2002	12195	F	TSB	G1812	94279	2007	2007-01-10	TSD	2	1812	L,B	NA	NA	NA	NA	NA	NA	NA	0	J. Hassrick	2007-01-13	J. Hassrick	0	5
1470	2002	12195	F	TSB	G1812	94306	2007	2007-01-11	TSD	2	1812	L	NA	NA	NA	NA	NA	NA	NA	0	J. Hassrick	2007-01-13	J. Hassrick	0	5
1470	2002	12195	F	TSB	G1812	94346	2007	2007-01-12	TSC	2	1812	NA	NA	NA	NA	NA	NA	NA	NA	0	J. Hassrick	2007-01-13	J. Hassrick	0	5
1470	2002	12195	F	TSB	G1812	94263	2007	2007-01-13	TSE	2	--12	L	NA	NA	F	ad	NA	NA	NA	0	S. Simmons	2007-01-13	S. Simmons	0	5
1470	2002	12195	F	TSB	G1812	95422	2007	2007-01-31	TSD	2	1812	R	NA	NA	NA	NA	NA	Possible Deployment 2.3.07	NA	0	N. M. Teutschel	2007-01-31	N. M. Teutschel	0	5
1470	2002	12195	F	TSB	G1812	96085	2007	2007-02-06	TSD	2	1812	L	1812	R,LFF	F	ad	NA	DEPLOYED TAGS	NA	0	N. M. Teutschel	2007-02-21	N. M. Teutschel	0	5
1474	2002	15245	M	NP	G1814	256980	2002	NA	NP	3	NA	NA	NA	NA	M	W	NA	NA	NA	0	PAM	2014-02-17	R. Condit	0	0
1474	2002	15245	M	NP	G1814	64494	2002	2002-03-07	NP	3	NA	NA	NA	NA	M	W	NA	2/25/02 - Wt=86kg, 16 days post-weaning Wt=81kg, SL=132cm, AG=118cm, Mom nursed L274's pup also from 2/19-2/25 & 2/28-3/3	NA	0	PAM	NA	NA	0	0
1479	2002	19718	F	NNPG3	G1817	64500	2002	2002-03-11	NNPG3	3	NA	NA	NA	NA	F	W	NA	Mom with pup for 4 days, no pup for 3 days, with pup again for 22 days. Adopted?, Med-small & scraped up.	NA	0	PAM	NA	NA	0	0
1479	2002	19718	F	NNPG3	G1817	21227	2005	2005-04-18	BM	2					F	ad	10		NA	0	P. Morris	2005-04-21	P. Morris	0	3
1479	2002	19718	F	NNPG3	G1817	21574	2005	2005-04-22	BM	2						3-4	75		NA	0	P. Morris	2005-04-25	P. Morris	0	3
1479	2002	19718	F	NNPG3	G1817	21563	2005	2005-04-24	BMNN	2							90		NA	0	C. Kuhn	2005-04-24	C. Kuhn	0	3
1479	2002	19718	F	NNPG3	G1817	23603	2006	2006-01-09	BMS	2	3558	Rff	3558	R	F	ad	NA	Preg.	NA	0	P. Morris	2006-01-10	P. Morris	0	4
1479	2002	19718	F	NNPG3	G1817	23656	2006	2006-01-10	BMS	2	NA	NA	1817	B	NA	NA	NA	NA	NA	0	J. Hassrick	2006-01-10	J. Hassrick	0	4
1479	2002	19718	F	NNPG3	G1817	23894	2006	2006-01-13	BMS	2	3558, 1817	R, L	NA	NA	F	ad	NA	Preg.	NA	0	P. Morris	2006-01-15	P. Morris	0	4
1479	2002	19718	F	NNPG3	G1817	23851	2006	2006-01-14	BMS	2	1817,3558	L,R	NA	NA	F	ad	NA	NA	NA	0	S. Simmons	2006-01-14	S. Simmons	0	4
1479	2002	19718	F	NNPG3	G1817	23918	2006	2006-01-15	BMS	2	355_	R	NA	NA	F	ad	NA	NA	NA	0	C. Barcelo	2006-01-15	C. Barcelo	0	4
1479	2002	19718	F	NNPG3	G1817	24056	2006	2006-01-16	BMS	2	3558	R	NA	NA	F	ad	NA	NA	NA	0	P. Morris	2006-01-17	P. Morris	0	4
1479	2002	19718	F	NNPG3	G1817	24000	2006	2006-01-16	BMS	2	3558	R	NA	NA	F	ad	NA	NA	NA	0	S. Simmons	2006-01-16	S. Simmons	0	4
1479	2002	19718	F	NNPG3	G1817	24165	2006	2006-01-17	BMS	2	3558	NA	NA	NA	F	ad	NA	NA	NA	0	P. Morris	2006-01-19	P. Morris	0	4
1479	2002	19718	F	NNPG3	G1817	24334	2006	2006-01-21	BMS	2	3558	NA	NA	NA	F	ad	NA	NA	NA	0	P. Morris	2006-01-22	P. Morris	0	4
1479	2002	19718	F	NNPG3	G1817	24445	2006	2006-01-23	BMS	2	3558	NA	1817	B	NA	NA	NA	NA	NA	0	P. Morris	2006-01-24	P. Morris	0	4
1479	2002	19718	F	NNPG3	G1817	24597	2006	2006-01-24	BMS	2	NA	NA	NA	NA	NA	NA	NA	NA	NA	0	J. Hassrick	2006-01-25	J. Hassrick	0	4
1479	2002	19718	F	NNPG3	G1817	24538	2006	2006-01-24	BMS	2	3558	R	NA	NA	F	ad	NA	NA	NA	0	S. Simmons	2006-01-25	S. Simmons	0	4
1479	2002	19718	F	NNPG3	G1817	24740	2006	2006-01-27	BBS	2	3558	R	NA	NA	F	NA	NA	NA	NA	0	P. Robinson	2006-01-27	P. Robinson	0	4
1479	2002	19718	F	NNPG3	G1817	24815	2006	2006-01-29	AP	2	3558	R	NA	NA	F	NA	NA	NA	NA	0	P. Robinson	2006-01-29	P. Robinson	0	4
1479	2002	19718	F	NNPG3	G1817	24850	2006	2006-01-31	BMS	2	3558	R	NA	NA	F	NA	NA	NA	NA	0	P. Robinson	2006-01-31	P. Robinson	0	4
1479	2002	19718	F	NNPG3	G1817	24998	2006	2006-02-03	BMS	2	NA	NA	NA	NA	NA	NA	NA	NA	NA	0	J. Hassrick	2006-02-03	J. Hassrick	0	4
1479	2002	19718	F	NNPG3	G1817	30086	2006	2006-02-05	BMS	2	1817	L,b	NA	NA	F	NA	NA	NA	NA	0	other	2006-02-16	other	0	4
1479	2002	19718	F	NNPG3	G1817	25188	2006	2006-02-06	BMC	2	1817	LB	NA	NA	F	NA	NA	NA	NA	0	Y. Mitani	2006-02-08	other	0	4
1479	2002	19718	F	NNPG3	G1817	27859	2006	2006-02-06	BMS	2	1817	NA	NA	NA	F	ad	NA	NA	NA	0	P. Morris	2006-02-13	P. Morris	0	4
1479	2002	19718	F	NNPG3	G1817	27900	2006	2006-02-07	BMS	2	NA	NA	NA	NA	F	ad	NA	NA	NA	0	P. Morris	2006-02-13	P. Morris	0	4
1479	2002	19718	F	NNPG3	G1817	25279	2006	2006-02-08	BMS	2	1817	NA	NA	NA	F	NA	NA	NA	NA	0	P. Robinson	2006-02-08	P. Robinson	0	4
1479	2002	19718	F	NNPG3	G1817	27715	2006	2006-02-09	BMS	2	3558	R	NA	NA	F	ad	NA	NA	NA	0	S. Simmons	2006-02-09	S. Simmons	0	4
1479	2002	19718	F	NNPG3	G1817	32474	2006	2006-02-09	BMS	2	3558	NA	NA	NA	F	ad	NA	NA	NA	0	P. Morris	2006-02-19	P. Morris	0	4
1479	2002	19718	F	NNPG3	G1817	50486	2006	2006-04-19	BMC	2	3558,1817,1817	R,B,L	NA	NA	F	ad	0	NA	NA	0	S. Simmons	2006-04-19	S. Simmons	0	4
1479	2002	19718	F	NNPG3	G1817	50946	2006	2006-05-01	mbb	2	1817	b	NA	NA	NA	NA	NA	NA	NA	0	J. Hassrick	2006-05-07	J. Hassrick	0	4
1479	2002	19718	F	NNPG3	G1817	233709	2006	2006-05-09	MBB	2	3558	R	NA	NA	F	Ad	5	NA	NA	0	P. Morris	2012-05-07	P. Morris	0	4
1479	2002	19718	F	NNPG3	G1817	234139	2007	2006-05-18	BM	2	NA	NA	NA	NA	F	Ad	100	NA	NA	0	P. Morris	2012-05-12	P. Morris	0	5
1479	2002	19718	F	NNPG3	G1817	55772	2007	2006-05-30	BMC	2	NA	NA	1817	l,r,	NA	NA	100	TDR deployment.	NA	0	J. Hassrick	2006-06-16	J. Hassrick	0	5
1479	2002	19718	F	NNPG3	G1817	96501	2006	2006-05-30	BMC	2	NA	NA	NA	NA	F	ad	NA	NA	NA	0	J. Hassrick	2007-03-08	N. M. Teutschel	0	4
1479	2002	19718	F	NNPG3	G1817	55667	2007	2006-06-04	BMCb	2	1817	R	NA	NA	F	ad	100	PTT and VELOCITY TDR	NA	0	S. Simmons	2006-06-07	S. Simmons	0	5
1479	2002	19718	F	NNPG3	G1817	94755	2007	2007-01-20	NP	3	1817	L	NA	NA	F	Ad	NA	Sat tags	NA	0	P. Robinson	2007-01-21	P. Robinson	0	5
1479	2002	19718	F	NNPG3	G1817	94869	2007	2007-01-21	NP	3	1817	L	NA	NA	NA	NA	NA	TDR/SAT	NA	0	J. Hassrick	2007-01-22	J. Hassrick	0	5
1479	2002	19718	F	NNPG3	G1817	94834	2007	2007-01-22	BMS	2	1817	R	NA	NA	F	ad	NA	Sat tag and TDR, first seen 1/20 at NP. Pregnant	NA	0	S. Simmons	2007-01-22	S. Simmons	0	5
1479	2002	19718	F	NNPG3	G1817	94893	2007	2007-01-22	BMS	2	1817	NA	NA	NA	NA	NA	NA	TDR/SAT	NA	0	J. Hassrick	2007-01-22	J. Hassrick	0	5
1479	2002	19718	F	NNPG3	G1817	94920	2007	2007-01-22	BMS	2	NA	NA	3558	Rff	F	Ad	NA	Preg., TDR & Sat. tag	NA	0	P. Morris	2007-01-23	P. Morris	0	5
1479	2002	19718	F	NNPG3	G1817	94992	2007	2007-01-23	BMS	2	1817	L	NA	NA	F	Ad	NA	NA	NA	0	P. Robinson	2007-01-24	P. Robinson	0	5
1479	2002	19718	F	NNPG3	G1817	95071	2007	2007-01-24	BMS	2	1817	L	NA	NA	NA	NA	NA	Sat tags	NA	0	A. Allen	2007-01-25	A. Allen	0	5
1479	2002	19718	F	NNPG3	G1817	95093	2007	2007-01-24	BMS	2	1817	L	NA	NA	F	Ad	NA	She has blood on chest - just delivered pup?	NA	0	P. Morris	2007-01-26	P. Morris	0	5
1479	2002	19718	F	NNPG3	G1817	95174	2007	2007-01-24	BMS	2	355	L	NA	NA	F	AD	NA	NA	NA	0	G. OLIVER	2007-01-29	P. Morris	0	5
1479	2002	19718	F	NNPG3	G1817	95146	2007	2007-01-25	BMS	2	1817	L	NA	NA	NA	NA	NA	NA	NA	0	A. Allen	2007-01-26	A. Allen	0	5
1479	2002	19718	F	NNPG3	G1817	95325	2007	2007-01-25	BMS	2	1817	NA	NA	NA	NA	NA	NA	NA	NA	0	J. Hassrick	2007-01-29	J. Hassrick	0	5
1479	2002	19718	F	NNPG3	G1817	95247	2007	2007-01-26	BMS	2	1817	NA	NA	NA	NA	NA	NA	Sat tags	NA	0	A. Allen	2007-01-29	A. Allen	0	5
1479	2002	19718	F	NNPG3	G1817	95296	2007	2007-01-27	BBN	2	1817	NA	NA	NA	NA	NA	NA	NA	NA	0	N. M. Teutschel	2007-01-29	other	0	5
1479	2002	19718	F	NNPG3	G1817	95349	2007	2007-01-27	BMS	2	1817	NA	NA	NA	NA	NA	NA	NA	NA	0	J. Hassrick	2007-01-29	J. Hassrick	0	5
1479	2002	19718	F	NNPG3	G1817	95205	2007	2007-01-28	BMS	2	3558	Rff	NA	NA	F	Ad	NA	TDR & Sat. tag	NA	0	P. Morris	2007-01-29	P. Morris	0	5
1479	2002	19718	F	NNPG3	G1817	95382	2007	2007-01-28	BMS	2	1817	NA	NA	NA	NA	NA	NA	NA	NA	0	J. Hassrick	2007-01-29	J. Hassrick	0	5
1479	2002	19718	F	NNPG3	G1817	95489	2007	2007-01-29	BMS	2	1817	NA	NA	NA	NA	NA	NA	Sat patches	NA	0	A. Allen	2007-02-01	A. Allen	0	5
1479	2002	19718	F	NNPG3	G1817	96036	2007	2007-01-29	BMS	2	1817	L	NA	NA	F	ad	NA	SAT, TDR, VHF, VELOCITY Recovery. 149.062.	NA	0	J. Hassrick	2007-02-20	N. M. Teutschel	0	5
1479	2002	19718	F	NNPG3	G1817	95438	2007	2007-01-31	BMS	2	1817	L	NA	NA	NA	NA	NA	Pup's tag:GU207 L	NA	0	N. M. Teutschel	2007-01-31	N. M. Teutschel	0	5
1479	2002	19718	F	NNPG3	G1817	95459	2007	2007-02-01	BMS	2	1817	NA	NA	NA	F	NA	NA	NA	NA	0	other	2007-02-01	other	0	5
1479	2002	19718	F	NNPG3	G1817	95526	2007	2007-02-01	BMS	2	1817	L	NA	NA	NA	NA	NA	NA	NA	0	N. M. Teutschel	2007-02-01	N. M. Teutschel	0	5
1479	2002	19718	F	NNPG3	G1817	95576	2007	2007-02-04	BMS	2	1817	R	NA	NA	NA	NA	NA	SAT Patches, separated from pup	NA	0	N. M. Teutschel	2007-02-05	N. M. Teutschel	0	5
1479	2002	19718	F	NNPG3	G1817	95894	2007	2007-02-04	BMS	2	1817	R	NA	NA	F	Ad	NA	NA	NA	0	P. Morris	2007-02-18	P. Morris	0	5
1479	2002	19718	F	NNPG3	G1817	95665	2007	2007-02-06	BMS	2	1817	NA	NA	NA	NA	NA	NA	Sat patches	NA	0	A. Allen	2007-02-08	A. Allen	0	5
1479	2002	19718	F	NNPG3	G1817	95691	2007	2007-02-09	BMS	2	1817	NA	NA	NA	F	ad	NA	SAT Patch	NA	0	N. M. Teutschel	2007-02-09	N. M. Teutschel	0	5
1479	2002	19718	F	NNPG3	G1817	95704	2007	2007-02-10	BMS	2	1817	R	NA	NA	F	Ad	NA	SAT Patches	NA	0	N. M. Teutschel	2007-02-10	N. M. Teutschel	0	5
1479	2002	19718	F	NNPG3	G1817	95731	2007	2007-02-12	BMS	2	1817	R	NA	NA	NA	NA	NA	Sat patches	NA	0	A. Allen	2007-02-12	A. Allen	0	5
1479	2002	19718	F	NNPG3	G1817	95786	2007	2007-02-14	BMS	2	1817	L	NA	NA	F	Ad	NA	NA	NA	0	P. Morris	2007-02-16	P. Morris	0	5
1479	2002	19718	F	NNPG3	G1817	95927	2007	2007-02-15	BMS	2	1817	NA	NA	NA	F	Ad	NA	NA	NA	0	P. Morris	2007-02-20	P. Morris	0	5
1479	2002	19718	F	NNPG3	G1817	95870	2007	2007-02-16	BMS	2	1817	NA	NA	NA	NA	NA	NA	Sat Patches	NA	0	A. Allen	2007-02-16	A. Allen	0	5
1479	2002	19718	F	NNPG3	G1817	95969	2007	2007-02-16	BMS	2	1817	R	NA	NA	F	Ad	NA	NA	NA	0	P. Morris	2007-02-20	P. Morris	0	5
1479	2002	19718	F	NNPG3	G1817	96055	2007	2007-02-17	BMS	2	1817	NA	NA	NA	F	Ad	NA	SAT Patches	NA	0	N. M. Teutschel	2007-02-20	N. M. Teutschel	0	5
1479	2002	19718	F	NNPG3	G1817	96171	2007	2007-02-18	BMS	2	3558, 1817	Lff, R	NA	NA	F	Ad	NA	glue	NA	0	P. Morris	2007-02-26	P. Morris	0	5
1479	2002	19718	F	NNPG3	G1817	97164	2007	2007-04-27	SBE	2	1817	L	NA	NA	F	ad	NA	SAT Patches	NA	0	J. Hassrick	2007-05-11	N. M. Teutschel	0	5
1479	2002	19718	F	NNPG3	G1817	97272	2007	2007-05-14	BBN	2	1817	R	NA	NA	F	ad	0	SAT Patches	NA	0	N. M. Teutschel	2007-05-16	N. M. Teutschel	0	5
1479	2002	19718	F	NNPG3	G1817	106873	2008	2007-06-13	MBB	2	NA	NA	NA	NA	F	ad	100	NA	NA	0	P. Morris	2008-01-25	P. Morris	0	6
1481	2002	11249	F	BBN	G1818	64503	2002	2002-03-11	BBN	2	NA	NA	NA	NA	F	W	NA	I think this was an orphan adopted by this female after her pup died, probably crushed in the middle of the harem. Was nursed by an additional female after GG732L left.	NA	0	PAM	NA	NA	0	0
1483	2002	0	F	MBB	G1819	64505	2002	2002-03-12	MBB	2	NA	NA	NA	NA	F	W	NA	Last pup weaned at MBB	NA	0	PAM	NA	NA	0	0
1483	2002	0	F	MBB	G1819	22356	2006	2005-06-14	MBC	1	1819	L					100		NA	0	B. McDonald	2005-06-14	B. McDonald	0	4
1483	2002	0	F	MBB	G1819	24364	2006	2006-01-22	APG	2	NA	NA	NA	NA	NA	NA	NA	NA	NA	0	J. Hassrick	2006-01-22	J. Hassrick	0	4
1483	2002	0	F	MBB	G1819	24580	2006	2006-01-24	AP	2	1819	NA	NA	NA	NA	NA	NA	NA	NA	0	J. Hassrick	2006-01-25	J. Hassrick	0	4
1483	2002	0	F	MBB	G1819	24562	2006	2006-01-25	SBEb	2	1819	L	NA	NA	F	ad	NA	Pregnant.	NA	0	S. Simmons	2006-01-25	S. Simmons	0	4
1483	2002	0	F	MBB	G1819	24794	2006	2006-01-27	AP	2	1819	L	NA	NA	F	ad	NA	NA	NA	0	S. Simmons	2006-01-29	S. Simmons	0	4
1483	2002	0	F	MBB	G1819	24836	2006	2006-01-31	SB	2	1819	L	NA	NA	F	NA	NA	NA	NA	0	P. Robinson	2006-01-31	P. Robinson	0	4
1483	2002	0	F	MBB	G1819	27696	2006	2006-02-09	APG	2	NA	NA	NA	NA	F	ad	NA	NA	NA	0	S. Simmons	2006-02-09	S. Simmons	0	4
1483	2002	0	F	MBB	G1819	27782	2006	2006-02-09	APG	2	1819	L	NA	NA	F	NA	NA	NA	NA	0	Y. Mitani	2006-02-10	other	0	4
1483	2002	0	F	MBB	G1819	32482	2006	2006-02-09	APG	2	1819	L	NA	NA	F	ad	NA	looks like she is with an orphan	NA	0	P. Morris	2006-02-19	P. Morris	0	4
1483	2002	0	F	MBB	G1819	30012	2006	2006-02-10	APG	2	1819	NA	NA	NA	NA	NA	NA	NA	NA	0	J. Hassrick	2006-02-16	J. Hassrick	0	4
1483	2002	0	F	MBB	G1819	30152	2006	2006-02-10	APG	2	1819	L	NA	NA	F	NA	NA	NA	NA	0	other	2006-02-16	other	0	4
1483	2002	0	F	MBB	G1819	27995	2006	2006-02-14	APG	2	1819	L	NA	NA	F	ad	NA	NA	NA	0	S. Simmons	2006-02-14	S. Simmons	0	4
1483	2002	0	F	MBB	G1819	30171	2006	2006-02-14	APG	2	1819	l	NA	NA	F	NA	NA	NA	NA	0	other	2006-02-16	other	0	4
1483	2002	0	F	MBB	G1819	32791	2006	2006-02-14	APG	2	1819	L	NA	NA	F	ad	NA	NA	NA	0	P. Morris	2006-02-22	P. Morris	0	4
1483	2002	0	F	MBB	G1819	50128	2006	2006-02-15	APG	2	1819	NA	NA	NA	F	ad	NA	NA	NA	0	P. Morris	2006-03-10	P. Morris	0	4
1483	2002	0	F	MBB	G1819	30217	2006	2006-02-16	APG	2	1819	l	NA	NA	F	NA	NA	NA	NA	0	other	2006-02-16	other	0	4
1483	2002	0	F	MBB	G1819	50175	2006	2006-02-16	APG	2	1819	NA	NA	NA	F	ad	NA	NA	NA	0	P. Morris	2006-03-10	P. Morris	0	4
1483	2002	0	F	MBB	G1819	55730	2006	2006-06-12	BBNS	2	1819	L	NA	NA	F	ad	10	NA	NA	0	P. Morris	2006-06-16	P. Morris	0	4
1483	2002	0	F	MBB	G1819	111925	2008	2008-02-01	APBN	2	819	Rsh	NA	NA	F	Ad	NA	NA	NA	0	P. Morris	2008-02-03	P. Morris	0	6
1483	2002	0	F	MBB	G1819	116060	2008	2008-02-17	BBS	2	819	Rsh	NA	NA	F	ad	NA	NA	NA	0	R. Condit	2008-02-20	R. Condit	0	6
1483	2002	0	F	MBB	G1819	116203	2008	2008-02-20	BBS	2	819	Rsh	NA	NA	F	Ad	NA	NA	NA	0	P. Morris	2008-02-22	P. Morris	0	6
1483	2002	0	F	MBB	G1819	127282	2008	2008-04-22	BMS	2	819	R	819	L	F	ad	0	NA	NA	0	M. Fowler	2008-04-22	M. Fowler	0	6
1483	2002	0	F	MBB	G1819	128483	2008	2008-04-23	MBB	2	819	NA	NA	NA	F	ad	0	NA	NA	0	M. Fowler	2008-04-23	M. Fowler	0	6
1483	2002	0	F	MBB	G1819	128734	2008	2008-04-28	BMC	2	819	shoulder	NA	NA	F	ad	0	NA	NA	0	M. Fowler	2008-04-30	M. Fowler	0	6
1483	2002	0	F	MBB	G1819	128871	2008	2008-05-05	MBB	2	819	NA	NA	NA	F	ad	0	NA	NA	0	M. Fowler	2008-05-06	M. Fowler	0	6
1483	2002	0	F	MBB	G1819	129024	2009	2008-05-14	MBB	2	NA	NA	1819	L	F	Ad	50	NA	NA	0	M. Fowler	2008-05-14	M. Fowler	0	7
1483	2002	0	F	MBB	G1819	129139	2009	2008-05-16	TSB	2	1819	NA	NA	NA	F	ad	100	NA	NA	0	M. Fowler	2008-05-27	M. Fowler	0	7
1483	2002	0	F	MBB	G1819	129092	2009	2008-05-21	BMC	2	1819	NA	1819	NA	F	ad	100	Satellite tag deployment	NA	0	M. Fowler	2008-05-22	M. Fowler	0	7
1486	2002	0	M	BBS	G1822	64508	2002	2002-03-12	BBS	2	NA	NA	NA	NA	M	W	NA		NA	0	PAM	NA	NA	0	0
1488	2002	0	F	SBW/APGS	G1823	64510	2002	2002-03-12	SBW/APGS	2	NA	NA	NA	NA	F	W	NA		NA	0	PAM	NA	NA	0	0
1492	2002	13689	M	NP	G1826	64515	2002	2002-03-20	NP	3	NA	NA	NA	NA	M	W	NA		NA	0	CD	NA	NA	0	0
1497	2002	0	F	BBN	G1830	64520	2002	2002-04-13	BBN	2	NA	NA	NA	NA	F	W	NA		NA	0	PAM	NA	NA	0	0
1497	2002	0	F	BBN	G1830	22129	2006	2005-05-06	mbb	2							50		NA	0	J. Hassrick	2005-05-08	J. Hassrick	0	4
1497	2002	0	F	BBN	G1830	23850	2006	2006-01-14	TSW	2	NA	NA	1830	B	F	ad	NA	Pregnant, wet	NA	0	S. Simmons	2006-01-14	S. Simmons	0	4
1497	2002	0	F	BBN	G1830	24045	2006	2006-01-16	TSW	2	_830	NA	NA	NA	F	ad	NA	NA	NA	0	P. Morris	2006-01-17	P. Morris	0	4
1497	2002	0	F	BBN	G1830	24351	2006	2006-01-21	TSW	2	NA	NA	1830	R	F	ad	NA	NA	NA	0	P. Morris	2006-01-22	P. Morris	0	4
1497	2002	0	F	BBN	G1830	24728	2006	2006-01-24	TSW	2	NA	NA	NA	NA	F	ad	NA	NA	NA	0	P. Morris	2006-01-27	P. Morris	0	4
1497	2002	0	F	BBN	G1830	24653	2006	2006-01-24	TSW	2	1830	L	NA	NA	F	ad	NA	NA	NA	0	P. Morris	2006-01-27	P. Morris	0	4
1497	2002	0	F	BBN	G1830	24588	2006	2006-01-24	TSW	2	NA	NA	1830	NA	NA	NA	NA	NA	NA	0	J. Hassrick	2006-01-25	J. Hassrick	0	4
1497	2002	0	F	BBN	G1830	24521	2006	2006-01-24	TSW	2	1830	R	NA	NA	F	ad	NA	NA	NA	0	S. Simmons	2006-01-25	S. Simmons	0	4
1497	2002	0	F	BBN	G1830	25148	2006	2006-01-27	TSW	2	1830	NA	NA	NA	F	ad	NA	NA	NA	0	P. Morris	2006-02-07	P. Morris	0	4
1497	2002	0	F	BBN	G1830	25077	2006	2006-02-03	TSW	2	1830	R	NA	NA	F	ad	NA	NA	NA	0	S. Simmons	2006-02-03	S. Simmons	0	4
1497	2002	0	F	BBN	G1830	27885	2006	2006-02-06	TSW	2	1830	NA	NA	NA	F	ad	NA	NA	NA	0	P. Morris	2006-02-13	P. Morris	0	4
1497	2002	0	F	BBN	G1830	30105	2006	2006-02-07	TSW	2	1830	L,R	NA	NA	F	NA	NA	NA	NA	0	other	2006-02-16	other	0	4
1497	2002	0	F	BBN	G1830	25255	2006	2006-02-08	TSW	2	1830	R	NA	NA	F	NA	NA	NA	NA	0	P. Robinson	2006-02-08	P. Robinson	0	4
1497	2002	0	F	BBN	G1830	27690	2006	2006-02-09	SBE	2	1830	R	NA	NA	F	ad	NA	NA	NA	0	S. Simmons	2006-02-09	S. Simmons	0	4
1497	2002	0	F	BBN	G1830	27780	2006	2006-02-09	TSW	2	1830	R	NA	NA	F	NA	NA	NA	NA	0	Y. Mitani	2006-02-10	other	0	4
1497	2002	0	F	BBN	G1830	27836	2006	2006-02-10	TSW	2	1830	L,R,B	NA	NA	F	ad	NA	Drugged for deployment, but bad left eye --> NO DEPLOYMENT.	NA	0	S. Simmons	2006-02-12	S. Simmons	0	4
1497	2002	0	F	BBN	G1830	30127	2006	2006-02-10	TSW	2	1830	r,b	NA	NA	F	NA	NA	NA	NA	0	other	2006-02-16	other	0	4
1497	2002	0	F	BBN	G1830	55468	2006	2006-05-04	SB	2	NA	NA	NA	NA	F	ad	0	NA	NA	0	P. Morris	2006-05-28	P. Morris	0	4
1497	2002	0	F	BBN	G1830	234105	2006	2006-05-18	BM	2	1830	R	NA	NA	F	Ad	5	NA	NA	0	P. Morris	2012-05-12	P. Morris	0	4
1497	2002	0	F	BBN	G1830	55804	2007	2006-06-09	TSB	2	3176	L	NA	NA	F	ad	100	NA	NA	0	S. Simmons	2006-06-21	S. Simmons	0	5
1497	2002	0	F	BBN	G1830	55763	2007	2006-06-10	mbbns	2	NA	NA	1830	r,l,ff	NA	NA	100	TDR deployment.SMRU GPS and MK10-V deployed.; 149.943	NA	0	J. Hassrick	2006-06-16	J. Hassrick	0	5
1497	2002	0	F	BBN	G1830	55718	2007	2006-06-13	17	4	1830, 3176	L, L	NA	NA	F	ad	100	TDR & Sat. tag	NA	0	P. Morris	2006-06-16	P. Morris	0	5
1524	2002	0	F	BM	G1857	64549	2002	2002-04-29	BM	2	NA	NA	NA	NA	F	W	NA		NA	0	PAM	NA	NA	0	0
1536	2003	19697	F	BBS	G1869	25860	2003	2003-02-07	BBS	2						W			NA	0		2006-02-08	R. Condit	0	0
1536	2003	19697	F	BBS	G1869	64562	2003	2003-02-07	BBS	2	NA	NA	NA	NA	F	W	NA		NA	0	PAM	NA	NA	0	0
1536	2003	19697	F	BBS	G1869	25861	2003	2003-02-10	BBS	2						W			NA	0		2006-02-08	R. Condit	0	0
1536	2003	19697	F	BBS	G1869	25862	2003	2003-02-16	BBS	2						W			NA	0		2006-02-08	R. Condit	0	0
1536	2003	19697	F	BBS	G1869	256981	2003	2003-03-13	BBS	2	NA	NA	NA	NA	F	W	NA	NA	NA	0	PAM	2014-02-17	R. Condit	0	0
1536	2003	19697	F	BBS	G1869	19407	2005	2005-03-14	BMB	2						2	0		NA	0	P. Morris	2005-03-18	P. Morris	0	2
1536	2003	19697	F	BBS	G1869	19857	2005	2005-03-24	NP	3						2	2		NA	0	P. Morris	2005-03-25	P. Morris	0	2
1536	2003	19697	F	BBS	G1869	21779	2006	2005-04-25	NP	3						2	100		NA	0	S. Simmons	2005-04-25	S. Simmons	0	3
1536	2003	19697	F	BBS	G1869	50944	2007	2006-05-01	mbb	2	NA	NA	NA	NA	NA	NA	100	NA	NA	0	J. Hassrick	2006-05-07	J. Hassrick	0	4
1536	2003	19697	F	BBS	G1869	233846	2007	2006-05-16	9B	4	NA	NA	NA	NA	F	Ad	100	NA	NA	0	P. Morris	2012-05-07	P. Morris	0	4
1536	2003	19697	F	BBS	G1869	94694	2007	2007-01-09	BBN	2	NA	NA	NA	NA	NA	NA	NA	NA	NA	0	A. Allen	2007-01-21	A. Allen	0	4
1536	2003	19697	F	BBS	G1869	94326	2007	2007-01-11	BBN	2	NA	NA	NA	NA	NA	NA	NA	NA	NA	0	J. Hassrick	2007-01-13	J. Hassrick	0	4
1536	2003	19697	F	BBS	G1869	94591	2007	2007-01-18	BBN	2	NA	NA	1869	R	NA	NA	NA	NA	NA	0	J. Hassrick	2007-01-19	J. Hassrick	0	4
1536	2003	19697	F	BBS	G1869	96063	2007	2007-01-18	BBN	2	1869	R	NA	NA	F	ad	NA	Seen with 2, possibly 3, W sized pups, though she's not skinny.	NA	0	N. M. Teutschel	2007-02-20	N. M. Teutschel	0	4
1536	2003	19697	F	BBS	G1869	94662	2007	2007-01-19	BBN	2	1869	R	NA	NA	F	Ad	NA	NA	NA	0	P. Morris	2007-01-21	P. Morris	0	4
1536	2003	19697	F	BBS	G1869	95034	2007	2007-01-23	BBN	2	1869	NA	NA	NA	NA	NA	NA	NA	NA	0	J. Hassrick	2007-01-24	J. Hassrick	0	4
1536	2003	19697	F	BBS	G1869	95264	2007	2007-01-28	BBN	2	NA	NA	NA	NA	NA	NA	NA	NA	NA	0	A. Allen	2007-01-29	A. Allen	0	4
1536	2003	19697	F	BBS	G1869	95274	2007	2007-01-28	BBN	2	NA	NA	NA	NA	NA	NA	NA	NA	NA	0	A. Allen	2007-01-29	A. Allen	0	4
1536	2003	19697	F	BBS	G1869	95471	2007	2007-01-29	BBN	2	NA	NA	NA	NA	NA	NA	NA	NA	NA	0	A. Allen	2007-02-01	A. Allen	0	4
1536	2003	19697	F	BBS	G1869	95575	2007	2007-02-04	BBN	2	1869	R	NA	NA	NA	NA	NA	NA	NA	0	N. M. Teutschel	2007-02-05	N. M. Teutschel	0	4
1536	2003	19697	F	BBS	G1869	95780	2007	2007-02-14	BBN	2	NA	NA	NA	NA	F	Ad	NA	NA	NA	0	P. Morris	2007-02-16	P. Morris	0	4
1536	2003	19697	F	BBS	G1869	95867	2007	2007-02-16	BBN	2	NA	NA	1345	R	NA	NA	NA	NA	NA	0	A. Allen	2007-02-16	A. Allen	0	4
1536	2003	19697	F	BBS	G1869	95963	2007	2007-02-16	BBN	2	NA	NA	NA	NA	F	Ad	NA	NA	NA	0	P. Morris	2007-02-20	P. Morris	0	4
1536	2003	19697	F	BBS	G1869	95996	2007	2007-02-17	BBN	2	NA	NA	NA	NA	F	Ad	NA	NA	NA	0	P. Morris	2007-02-20	P. Morris	0	4
1536	2003	19697	F	BBS	G1869	96105	2007	2007-02-18	BBN	2	1869	R	1354	L	F	ad	NA	DEPLOYMENT. SAT/VHF. 149.385.	NA	0	N. M. Teutschel	2007-02-22	N. M. Teutschel	0	4
1536	2003	19697	F	BBS	G1869	96293	2007	2007-02-19	BBN	2	NA	NA	NA	NA	F	Ad	NA	TDR & Sat tag	NA	0	P. Morris	2007-02-28	P. Morris	0	4
1536	2003	19697	F	BBS	G1869	96338	2007	2007-02-20	BBN	2	NA	NA	NA	NA	F	Ad	NA	TDR & Sat tag	NA	0	P. Morris	2007-02-28	P. Morris	0	4
1536	2003	19697	F	BBS	G1869	97023	2007	NA	P1	2	1869	r	NA	NA	F	ad	NA	recovered satellite tags, mass 332Kg	NA	0	J. Hassrick	2007-04-26	J. Hassrick	0	4
1536	2003	19697	F	BBS	G1869	97161	2007	2007-04-27	TSDB	2	1869, 1345	R, L	NA	NA	F	ad	0	Sat Patches	NA	0	J. Hassrick	2007-05-11	N. M. Teutschel	0	4
1536	2003	19697	F	BBS	G1869	106833	2007	2007-04-30	17	4	1869	R	NA	NA	F	Ad	0	glue patches	NA	0	P. Morris	2008-01-25	P. Morris	0	4
1536	2003	19697	F	BBS	G1869	106756	2008	2008-01-23	BBN	2	NA	NA	1354	R	F	Ad	NA	Preg.	NA	0	P. Morris	2008-01-24	P. Morris	0	5
1536	2003	19697	F	BBS	G1869	111890	2008	2008-02-01	MBB	2	1354	R	NA	NA	F	Ad	NA	NA	NA	0	P. Morris	2008-02-03	P. Morris	0	5
1536	2003	19697	F	BBS	G1869	111969	2008	2008-02-05	MBB	2	1354	R	NA	NA	F	Ad	NA	NA	NA	0	P. Morris	2008-02-06	P. Morris	0	5
1536	2003	19697	F	BBS	G1869	112030	2008	2008-02-06	MBB	2	1354	R	NA	NA	F	Ad	NA	NA	NA	0	P. Morris	2008-02-07	P. Morris	0	5
1536	2003	19697	F	BBS	G1869	112079	2008	2008-02-07	MBB	2	NA	NA	NA	NA	F	Ad	NA	NA	NA	0	P. Morris	2008-02-08	P. Morris	0	5
1536	2003	19697	F	BBS	G1869	112121	2008	2008-02-08	MBB	2	1354	R	NA	NA	F	Ad	NA	NA	NA	0	P. Morris	2008-02-09	P. Morris	0	5
1536	2003	19697	F	BBS	G1869	115819	2008	2008-02-09	MBB	2	1354	NA	NA	NA	F	Ad	NA	NA	NA	0	P. Morris	2008-02-14	P. Morris	0	5
1536	2003	19697	F	BBS	G1869	115891	2008	2008-02-10	MBB	2	1354	NA	NA	NA	F	Ad	NA	NA	NA	0	P. Morris	2008-02-14	P. Morris	0	5
1536	2003	19697	F	BBS	G1869	115936	2008	2008-02-12	MBB	2	1354	R	NA	NA	F	Ad	NA	NA	NA	0	P. Morris	2008-02-15	P. Morris	0	5
1536	2003	19697	F	BBS	G1869	115979	2008	2008-02-14	MBB	2	NA	NA	NA	NA	F	Ad	NA	NA	NA	0	P. Morris	2008-02-18	P. Morris	0	5
1536	2003	19697	F	BBS	G1869	116123	2008	2008-02-15	MBB	2	NA	NA	NA	NA	F	Ad	NA	skinny, about 10m from pup, thinking about leaving?	NA	0	P. Morris	2008-02-20	P. Morris	0	5
1536	2003	19697	F	BBS	G1869	116139	2008	2008-02-18	MBB	2	1354	R	NA	NA	F	Ad	NA	NA	NA	0	P. Morris	2008-02-20	P. Morris	0	5
1536	2003	19697	F	BBS	G1869	116178	2008	2008-02-20	MBB	2	NA	NA	NA	NA	F	Ad	NA	NA	NA	0	P. Morris	2008-02-22	P. Morris	0	5
1538	2003	16434	M	BBN	G1870	64565	2003	2003-02-07	BBN	2	NA	NA	NA	NA	M	P	NA		NA	0	PAM	NA	NA	0	0
1538	2003	16434	M	BBN	G1870	25809	2003	2003-02-09	BBNS	2						W			NA	0		2006-02-08	R. Condit	0	0
1538	2003	16434	M	BBN	G1870	25810	2003	2003-02-10	BBNS	2						W			NA	0		2006-02-08	R. Condit	0	0
1538	2003	16434	M	BBN	G1870	25811	2003	2003-02-13	BBNS	2						W			NA	0		2006-02-08	R. Condit	0	0
1538	2003	16434	M	BBN	G1870	25812	2003	2003-02-21	BBNS	2	NA	NA	NA	NA		W	NA	Pup was tagged as pup - 7 Feb '03 - BBN/ Weaned on 9 Feb'03 - BBNS	NA	0		2006-02-08	R. Condit	0	0
1538	2003	16434	M	BBN	G1870	256982	2003	2003-03-10	BBN	2	NA	NA	NA	NA	M	P	NA	NA	NA	0	PAM	2014-02-17	R. Condit	0	0
1540	2003	21532	M	AP	G1871	26804	2003	2003-02-05	APG	2						W			NA	0		2006-02-08	R. Condit	0	0
1540	2003	21532	M	AP	G1871	64568	2003	2003-02-05	AP	2	NA	NA	NA	NA	M	W	NA	A.G. not recorded	NA	0	PAM	NA	NA	0	0
1540	2003	21532	M	AP	G1871	26805	2003	2003-02-10	APG	2						W			NA	0		2006-02-08	R. Condit	0	0
1540	2003	21532	M	AP	G1871	26806	2003	2003-02-13	APG	2						W		Weaner tagged 5 Feb '03 - 0% MOLT - Med.	NA	0		2006-02-08	R. Condit	0	0
1540	2003	21532	M	AP	G1871	256983	2003	2003-03-10	AP	2	NA	NA	NA	NA	M	W	NA	NA	NA	0	PAM	2014-02-17	R. Condit	0	0
1544	2003	16142	M	TSB	G1873	25373	2003	2003-01-31	TSB	2						W			NA	0		2006-02-08	R. Condit	0	0
1544	2003	16142	M	TSB	G1873	25374	2003	2003-02-01	TSB	2						W			NA	0		2006-02-08	R. Condit	0	0
1544	2003	16142	M	TSB	G1873	64575	2003	2003-02-01	TSB	2	NA	NA	NA	NA	M	W	NA		NA	0	PAM	NA	NA	0	0
1544	2003	16142	M	TSB	G1873	25375	2003	2003-02-04	TSB	2						W			NA	0		2006-02-08	R. Condit	0	0
1544	2003	16142	M	TSB	G1873	25376	2003	2003-02-09	TSB	2						W		Weaner tagged 1 Feb'03	NA	0		2006-02-08	R. Condit	0	0
1544	2003	16142	M	TSB	G1873	256984	2003	2003-03-03	TSB	2	NA	NA	NA	NA	M	W	NA	NA	NA	0	PAM	2014-02-17	R. Condit	0	0
1546	2003	19692	F	TS	G1874	25342	2003	2003-01-27	SBE	2						W			NA	0		2006-02-08	R. Condit	0	0
1546	2003	19692	F	TS	G1874	64578	2003	2003-01-27	TS	2	NA	NA	NA	NA	F	W	NA		NA	0	PAM	NA	NA	0	0
1546	2003	19692	F	TS	G1874	25343	2003	2003-01-30	SBE	2						W			NA	0		2006-02-08	R. Condit	0	0
[truncated: 138,709 more rows]
